# Supplementary material for: Association between vitamin D levels and preserved ratio impaired spirometry: an investigation of mediating roles of systemic inflammation and metabolic indicators
Source: Front Nutr. 2025 Jan 29;12:1527333. doi: 10.3389/fnut.2025.1527333 (PMC11813788; doi:10.3389/fnut.2025.1527333)
Supplement: Supplementary file 1 [file Table_1.XLSX]

## Sheet: Sheet1
SEQN	age	sex	PRISm	race	PIR	BMI	smoke	Cotinine	GFR	ALT	AST	alcohol	heart disease	stroke	WTINT2YR	WTMEC2YR	SDMVPSU	SDMVSTRA	VID	diabetes	TyG	bilirubin
41475	64	M	NO	5	1.83	58.04	no	0.011	101.295	26	24	no	yes	no	59356.4	60045.8	1	60	58.8	no	9.0517	0.6
41476	51	M	NO	5	5	15.18	NA	0.011	NA	NA	NA	NA	NA	NA	35057.2	35353.2	1	70	80.9	no	NA	NA
41479	52	M	NO	1	2.2	27.56	no	0.011	99.0144	28	22	yes	no	no	8727.8	9234.06	1	70	78.4	no	8.47668	0.7
41482	37	F	NO	1	4.01	33.64	yes	0.045	111.041	42	35	yes	no	no	9811.08	11602.2	2	65	61.9	no	9.36345	1
41483	55	F	NO	4	1.14	44.06	no	0.011	43.8375	19	23	no	no	no	8058.69	7920.81	2	66	53.3	yes	9.38715	0.6
41486	67	M	NO	1	1.75	31.21	no	0.015	93.6058	51	40	no	no	no	5155.14	5436.24	1	73	51.1	no	9.48067	0.7
41489	40	F	NO	1	2.15	36.59	no	0.011	105.085	18	19	yes	no	no	25274.2	25651.3	1	66	19.4	no	8.23854	0.5
41490	67	M	NO	4	4.09	27.69	yes	0.045	89.1122	12	18	yes	no	no	10371.5	10026.3	1	63	22.6	no	7.92117	0.7
41491	44	M	NO	3	0.83	15.69	NA	0.068	NA	NA	NA	NA	NA	NA	22725.8	22917.7	2	59	70.2	no	NA	NA
41493	77	F	NO	3	1.57	19.96	yes	218	39.3004	18	33	no	no	no	50854.7	58059.1	2	60	34.5	no	8.4797	0.9
41495	61	M	NO	3	5	25.53	yes	0.018	89.0552	25	23	yes	no	no	64298	80217.5	2	66	76.5	Borderline	8.88876	0.9
41496	64	F	YES	1	0.59	28.37	no	0.02	5.46848	12	20	no	no	no	7480.95	7390.02	1	71	98	yes	9.62724	0.9
41500	48	F	NO	1	1.36	37.4	NA	0.011	106.971	14	21	NA	NA	NA	13778	14037.2	2	71	33.1	no	8.50997	0.7
41501	70	M	YES	3	4.6	36.27	yes	442	55.8645	26	23	no	no	no	31035.5	31071.4	1	59	59.3	yes	9.37373	0.9
41502	29	M	NO	1	3.41	29.13	yes	160	80.1767	35	23	yes	no	no	27831.7	28575.7	2	71	48.6	no	8.26036	0.6
41503	68	M	NO	3	NA	24.17	NA	1.14	92.9505	19	19	NA	NA	NA	25012.3	24951.7	1	64	45.6	no	8.42376	1
41504	59	F	NO	3	3.29	23.32	yes	0.156	48.6052	28	27	yes	no	yes	55320	54933.7	1	68	67.8	no	8.10772	0.7
41506	77	M	NO	3	4.38	NA	no	0.047	53.1839	20	26	yes	no	yes	30052.8	29781.7	1	60	63.6	no	8.85181	1.2
41507	42	M	NO	4	5	13.83	NA	0.028	NA	NA	NA	NA	NA	NA	11775.3	11930.2	2	67	50.8	no	NA	NA
41510	33	F	NO	3	NA	22.63	yes	1.27	110.381	10	15	yes	no	no	31803.3	32089.4	2	59	77.4	no	8.65869	0.5
41511	32	F	NO	1	5	26.15	yes	0.056	111.16	25	22	yes	no	no	21807.7	22510.5	1	65	30.8	no	11.2623	0.5
41514	70	M	NO	3	4.33	29.65	yes	0.028	54.5683	30	25	yes	yes	no	30137	31072.5	2	63	79.6	yes	9.56651	0.7
41518	51	F	NO	3	5	29.12	no	0.035	49.9268	46	34	yes	no	no	89486.2	89649.8	2	60	96.2	no	8.53169	2.3
41519	72	F	NO	4	2.04	28.35	yes	22	71.7185	17	15	yes	no	yes	10810.2	11057.8	1	68	46.6	yes	8.872	0.7
41522	72	M	NO	3	1.21	26.28	no	0.011	80.241	17	15	yes	no	no	10561.9	10847.2	2	72	91.6	no	9.45014	1
41526	64	F	NO	3	2.4	25.84	yes	0.037	79.3609	19	20	yes	no	no	66962.9	75587.6	2	67	116	no	8.46062	0.6
41527	44	M	NO	3	0.82	26.89	no	879	59.8892	36	30	yes	no	no	22505.4	22501.1	1	60	102	no	10.6102	0.7
41531	43	M	NO	2	1.81	26.2	no	0.041	103.172	19	20	yes	no	no	23869.6	24716.8	2	61	52.4	no	9.34207	0.6
41532	32	F	NO	4	0.89	16.73	NA	0.036	NA	NA	NA	NA	NA	NA	9755.47	10140.4	2	68	32.4	no	NA	NA
41534	37	F	YES	5	1.54	41.05	no	0.063	109.153	32	36	NA	no	no	27016.1	28654.8	2	69	32.9	no	8.63515	0.5
41536	44	F	NO	3	5	28.83	no	0.026	107.248	20	15	yes	no	no	119070	118218	2	60	46.4	no	8.42858	1
41537	20	F	NO	3	1.36	26.53	NA	22.3	120.936	11	19	NA	NA	NA	30285.5	30448.4	1	60	71.1	no	7.73193	1.1
41539	37	M	NO	3	3.85	24.13	no	0.028	68.8042	31	24	yes	no	no	65271.2	68695.3	2	68	74.2	no	8.59748	1.1
41541	50	M	NO	3	4.72	35.7	no	0.06	103.331	19	19	yes	no	no	97373.9	99236.8	2	63	66	no	8.16849	0.7
41542	60	F	NO	4	1.16	32.83	no	0.016	98.3236	18	19	no	no	no	10882.7	10520.6	1	59	35.3	yes	9.27566	0.5
41545	23	F	NO	1	1.27	28.36	yes	238	95.5235	16	19	yes	no	no	20754.7	20510.4	2	70	56.2	no	8.79664	0.4
41548	24	F	NO	3	0.7	25.06	yes	0.596	143.924	20	22	yes	no	no	43431.1	46582.8	1	61	96.4	no	8.07714	0.6
41553	38	F	NO	4	3.62	36.47	NA	0.169	114.756	23	22	NA	NA	NA	16105.6	16657.1	1	68	26.3	no	7.74392	0.4
41555	65	M	NO	4	0.6	37.82	no	1	57.8615	19	17	yes	no	no	15000.5	16204.3	1	71	39.2	no	8.48879	0.5
41561	48	M	NO	4	3.11	17.44	NA	0.011	NA	NA	NA	NA	NA	NA	10566.6	10246.8	2	67	76	no	NA	NA
41562	50	M	NO	3	5	36.8	no	0.011	96.5985	36	30	yes	no	no	101585	106265	2	66	42.7	no	9.66637	0.8
41563	50	M	NO	3	5	29.54	no	0.028	97.8054	24	31	NA	no	no	80250.4	82537.6	2	68	38	no	8.93155	0.9
41565	74	F	NO	3	1.46	24.46	yes	205	70.7179	12	29	yes	no	no	9471.57	9299.25	1	60	71.6	no	8.79498	1.3
41567	70	F	NO	2	2.92	25.47	yes	178	63.2869	27	23	yes	no	no	12250.1	13450.1	1	68	67	no	9.78808	0.6
41568	40	M	NO	1	0.39	23.71	NA	0.08	NA	NA	NA	NA	NA	NA	13768.9	15182.4	1	66	40.4	no	NA	NA
41570	55	M	NO	3	0.76	20.62	yes	297	106.574	11	16	no	yes	no	25211.3	27716.5	2	59	21.9	no	8.85424	0.2
41572	54	F	NO	3	1.83	19.82	NA	0.011	70.8151	18	22	NA	NA	NA	72800.6	73471.3	1	69	107	no	8.00936	1.6
41574	57	M	NO	3	5	25.16	yes	285	69.3384	21	22	yes	no	no	126291	126522	2	63	73.3	no	8.75029	1
41575	31	M	NO	1	3.43	27.77	yes	0.018	51.8877	12	15	yes	no	no	8022.26	8523.79	2	71	75.6	no	8.81656	0.7
41576	61	F	NO	4	3	34.2	yes	133	79.8278	17	20	yes	no	no	7750.96	8711.84	2	67	35.4	yes	9.80046	1.2
41578	75	M	NO	3	5	19.69	no	0.011	48.1698	35	29	yes	no	no	59356.4	60045.8	1	60	80	no	7.59287	0.9
41579	73	M	NO	3	3	19.12	yes	0.011	82.5236	21	28	yes	no	no	55839.5	55349.1	2	60	111	no	8.94846	0.9
41583	22	F	YES	2	NA	35.87	no	0.011	123.966	27	28	no	no	no	4501.75	4866.54	2	69	19	no	9.18235	0.4
41584	51	F	NO	3	1.82	18.61	NA	1.22	107.064	17	23	NA	NA	NA	42832	43062.3	2	64	50	no	8.75542	0.5
41587	44	F	NO	4	0.86	26.34	no	444	82.4222	17	20	yes	no	no	25458.2	27598.6	2	68	31.4	no	8.03916	0.6
41588	54	M	NO	3	1.23	16.66	NA	0.158	NA	NA	NA	NA	NA	NA	40116.5	40665.5	2	63	64.3	no	NA	NA
41589	76	F	NO	1	1.4	29.83	yes	0.017	47.8326	21	27	yes	no	no	10840.5	11038.8	1	66	57.5	no	8.70781	0.6
41590	26	F	NO	1	2.33	24.39	no	0.019	86.2079	37	28	yes	no	no	34634	36982.5	1	66	48.6	no	8.27957	1
41595	76	F	NO	3	1.03	18.49	yes	288	60.6749	17	29	no	no	no	35990.3	34984.7	1	60	80.4	no	9.37123	0.6
41598	71	F	NO	1	NA	33.17	NA	0.031	91.0122	63	54	NA	NA	NA	15198.8	15662.1	1	66	45.4	no	10.6323	0.4
41599	58	M	NO	2	2.64	31.63	no	0.011	95.8118	22	21	yes	yes	no	18454.6	18729.9	2	65	48.2	no	9.45751	0.7
41604	30	F	YES	4	3.3	16.14	NA	0.011	NA	NA	NA	NA	NA	NA	8599.64	9656.24	2	68	70.8	no	NA	NA
41605	36	F	NO	3	0.6	29.69	no	0.011	82.5239	25	24	no	no	no	30711.4	30723.8	2	59	91.7	no	9.29104	0.5
41607	49	M	NO	3	5	26.7	yes	0.024	106.792	15	20	yes	no	no	82333.5	85620.5	2	64	74.1	no	8.85652	0.6
41609	51	M	NO	4	NA	19.34	NA	0.107	NA	NA	NA	NA	NA	NA	9206.61	9167.38	2	70	35.1	no	NA	NA
41613	71	M	NO	4	5	32.42	yes	0.011	56.1382	40	45	yes	no	no	6407.08	6449.49	2	70	63.3	yes	8.74799	0.5
41615	44	F	NO	3	1.28	26.96	NA	206	87.3076	11	20	NA	NA	NA	30285.5	30448.4	1	60	56.1	no	8.44945	0.6
41616	67	F	NO	4	1.11	33.37	yes	0.044	77.706	48	59	yes	no	no	12310.3	13812.6	2	67	36.9	no	8.07075	0.5
41618	44	M	NO	3	5	37.79	no	0.018	98.4158	18	20	yes	no	no	82333.5	85620.5	2	64	97	yes	9.60979	0.6
41619	40	F	NO	1	0.62	40.58	no	0.05	89.7956	38	29	no	no	no	21719.9	22393.6	1	62	26.8	no	8.88558	0.9
41620	43	M	NO	3	1.01	20.74	NA	0.022	NA	NA	NA	NA	NA	NA	17917.3	21833.3	1	59	57.6	no	NA	NA
41622	41	F	NO	3	1.04	42.69	no	0.609	104.349	17	17	no	no	no	30055.2	29840.2	1	61	36.3	no	8.03268	0.6
41623	29	M	NO	4	2.91	36.17	no	9.49	74.5104	19	21	yes	no	no	27307.2	27658.2	1	68	38.9	no	7.95858	0.8
41624	68	M	NO	2	2.71	25.83	no	0.028	96.1158	24	21	yes	no	no	7277.59	7674.43	2	66	93.4	yes	9.62219	0.8
41626	45	M	NO	2	4.44	27	yes	1.47	103.534	21	19	yes	no	no	20353.4	20631.7	2	68	27.3	no	8.9597	0.9
41628	23	F	NO	3	0.79	23.35	yes	0.705	79.601	19	18	yes	no	no	51463.1	51905.1	2	59	56.7	no	8.46189	0.8
41629	42	M	NO	2	NA	20.8	no	0.015	111.576	12	17	no	no	no	24478.1	25389.5	1	72	30.6	no	7.41758	0.8
41633	37	F	NO	4	1.19	19.41	NA	0.507	84.2032	16	24	NA	NA	NA	15230.4	15432.3	2	67	47.3	no	7.431	0.9
41635	48	F	NO	1	1.21	22.43	NA	31.4	73.8636	30	28	NA	NA	NA	10001.2	10306.1	1	65	68.1	no	8.04318	1
41636	79	F	NO	1	1.81	26.44	no	0.011	82.671	63	49	no	no	no	6838.96	7405.5	2	70	55.5	no	10.0966	0.3
41637	28	M	NO	1	NA	29.37	no	0.767	112.288	54	29	yes	no	no	23728.6	24323.1	1	64	79.6	no	8.00303	2.9
41638	32	F	NO	2	2.49	21.72	NA	0.021	NA	NA	NA	NA	NA	NA	11505.9	11583.4	1	69	54.8	no	NA	NA
41640	51	F	NO	3	0.17	26.35	NA	1.86	103.125	23	36	NA	NA	NA	29572.1	29689.3	2	61	71.8	no	8.40335	1.4
41642	73	F	NO	3	1.57	27.16	no	0.035	71.2164	21	28	yes	no	no	33536.9	36376.1	1	63	125	no	9.16005	0.6
41644	48	F	NO	4	1.4	39.54	NA	0.184	73.8636	16	18	NA	NA	NA	15338.3	15918.2	1	64	36.2	no	8.61695	0.6
41648	58	M	NO	3	5	28.51	no	0.031	42.1724	16	20	no	no	no	104240	104431	2	61	81.1	no	8.63941	0.5
41652	71	M	YES	5	3.21	26.43	no	0.066	90.5343	15	22	no	no	no	39806.3	40952.5	2	67	51.5	no	8.5614	0.7
41656	43	F	NO	1	0.03	39.2	NA	0.017	117.396	23	22	NA	NA	NA	13201.2	13604.3	2	72	50.3	no	8.82556	0.4
41657	32	F	NO	3	2.02	14.92	NA	0.033	NA	NA	NA	NA	NA	NA	32065.6	32504.4	2	63	89.1	no	NA	NA
41659	48	M	NO	3	2.46	27.64	NA	0.094	101.836	16	21	NA	NA	NA	63376.7	64936	2	67	83.2	no	9.21875	0.4
41663	37	M	NO	1	1.57	29.89	no	0.118	115.565	17	24	no	no	no	25990.4	26403.7	1	66	62.9	no	9.32652	0.6
41666	43	F	NO	3	2.9	32.41	yes	0.031	87.9231	18	17	yes	no	no	78434.8	77873.9	1	59	80.1	no	8.5948	0.7
41668	66	M	NO	4	5	28.28	no	0.026	60.3037	22	30	yes	no	no	6004.54	6082.46	2	62	62.8	no	8.53993	0.3
41670	27	M	NO	4	1.37	30.43	yes	295	85.6044	43	37	yes	no	no	20084.3	20147.9	1	65	30.4	no	8.37136	0.8
41672	63	F	NO	1	2.56	23.42	no	0.011	66.4767	26	25	yes	no	no	8427.71	9110.64	2	70	61.7	no	10.5349	0.5
41674	25	M	NO	4	2.69	23.05	no	0.206	73.9945	18	21	no	no	no	22789.3	24438.6	2	74	36	no	7.54433	0.7
41675	71	F	NO	3	1.15	24.53	yes	505	87.4499	13	18	yes	yes	no	23231.8	23272	2	59	41.7	yes	9.54234	0.5
41676	68	M	NO	3	1.96	23.31	yes	0.02	88.4884	19	26	yes	no	no	52544.9	53155.2	2	63	83	no	8.54345	0.6
41677	71	M	NO	3	3.02	36.98	no	0.515	49.0129	16	25	no	no	no	28468.9	28069.7	2	68	50.6	no	8.86609	0.5
41679	41	M	NO	3	1.97	21.33	yes	379	102.488	33	29	yes	no	no	91062.7	93809.7	1	61	115	no	8.07683	0.7
41681	44	F	NO	3	0.81	24.95	NA	0.011	87.3076	18	22	NA	NA	NA	50624.5	50896.7	1	60	80.1	no	7.93308	0.8
41682	44	M	NO	3	NA	29.41	yes	9.18	100.351	15	18	yes	no	no	82023.2	85297.9	1	63	54.3	no	8.7405	0.6
41683	72	M	NO	3	5	27.19	no	0.443	42.6662	25	24	yes	no	no	31044.2	31882.7	2	62	64.4	no	9.57279	0.6
41684	39	M	NO	2	2.04	17.16	NA	0.062	NA	NA	NA	NA	NA	NA	7910.32	7751.51	2	62	56.7	no	NA	NA
41685	49	F	NO	3	0.94	18.44	no	351	73.3466	12	20	no	no	no	44570.6	44342.5	1	61	90.3	no	7.9338	0.6
41689	33	F	NO	1	1.09	25.28	NA	0.011	118.858	31	41	NA	NA	NA	15198.8	15662.1	1	66	61.6	no	8.90055	0.4
41690	52	F	NO	1	5	30.95	yes	0.011	80.1666	59	45	yes	no	no	17560.2	18832.4	2	65	61.8	no	8.73037	1
41691	60	M	NO	3	5	31.98	no	0.266	57.2066	36	34	yes	no	no	53088.3	51939.9	2	63	71.7	no	8.33807	1
41693	50	M	NO	4	5	35.12	yes	483	59.3335	15	15	yes	no	no	18724.1	19714.5	1	74	53.4	no	8.21067	0.9
41694	32	M	YES	2	NA	26.06	yes	0.061	113.95	32	29	yes	no	no	8359.7	8112.49	2	61	95	no	9.58758	1
41696	33	F	NO	1	4.58	19.26	NA	0.011	110.381	15	21	NA	NA	NA	13405.4	13814	2	66	67.3	no	8.16792	1
41697	52	F	NO	2	NA	29.98	no	0.017	89.0594	28	24	yes	no	no	13987.3	14126.5	2	69	58.2	no	8.98193	0.5
41698	40	F	NO	3	4.14	34.52	no	57	68.9697	29	25	yes	no	no	108123	110538	1	69	73.5	no	9.52457	0.4
41699	51	M	NO	4	4.75	41.12	yes	0.024	51.4149	25	32	no	no	no	19455.2	20990.8	1	65	35.6	yes	8.99032	1
41701	58	F	NO	4	1.94	26.46	NA	0.055	105.655	11	17	NA	NA	NA	12408	12877.2	1	64	80.1	no	7.93164	0.7
41702	55	F	YES	4	3.43	45.13	no	0.055	80.8153	25	21	no	no	no	22428.7	22837.2	1	59	37.6	no	8.83171	0.6
41704	40	F	NO	1	3.68	23.42	NA	0.011	74.2147	16	19	NA	NA	NA	6702.69	6907.02	2	66	75.8	no	7.8067	1
41708	37	F	NO	3	4.72	26.15	no	0.577	107.323	24	19	yes	no	no	85931.5	88241.8	2	63	54.2	no	8.24748	0.7
41711	73	F	NO	3	3.65	29.08	no	0.011	44.0527	18	24	yes	yes	no	44933.4	48737.5	1	71	91.2	no	9.93013	0.8
41713	44	F	NO	3	1.28	17.89	yes	341	54.0062	15	23	yes	no	no	22505.4	22501.1	1	60	57.1	no	8.81403	0.9
41714	52	M	NO	4	1.81	13.68	NA	0.251	NA	NA	NA	NA	NA	NA	9922.22	10234	1	63	78.8	no	NA	NA
41715	77	M	NO	3	1.46	24.33	no	0.011	60.2502	28	30	yes	no	no	29571.6	28867.4	1	62	104	no	8.79232	0.7
41717	72	F	NO	3	2.34	23.87	yes	0.011	83.9299	20	24	no	no	no	33715.3	32773.3	1	67	69.7	yes	9.06762	0.6
41718	50	F	NO	1	0.64	35.28	no	0.011	119.898	30	19	no	no	no	16965.2	17218.4	1	66	59.2	no	8.76951	0.6
41719	18	M	NO	1	1.46	45.5	NA	8.28	91.1912	17	18	NA	NA	NA	17527.5	18061.8	1	66	44	no	8.84362	0.8
41720	31	F	NO	1	1.34	28.59	NA	0.092	NA	NA	NA	NA	NA	NA	11047.2	11115.7	1	71	69.4	no	NA	NA
41721	37	M	NO	3	0.84	25.32	yes	246	80.8588	15	15	no	no	no	22782.6	22963.5	1	64	75.1	no	8.68558	0.8
41722	45	F	NO	2	1.21	20.71	NA	0.015	NA	NA	NA	NA	NA	NA	11147.4	11390	1	73	48.6	no	NA	NA
41724	51	F	NO	4	1.63	31.09	no	0.024	48.9778	34	27	no	no	no	24342.5	24655.4	2	68	31.1	no	8.15622	1.2
41726	27	M	NO	2	1.41	19.38	NA	0.069	NA	NA	NA	NA	NA	NA	13751.9	14444.7	2	65	57.1	no	NA	NA
41728	47	F	NO	3	5	18.2	no	0.011	100.043	40	42	no	no	no	143386	147473	2	65	105	no	7.40245	1.3
41729	53	M	NO	3	5	38.63	yes	148	60.0899	32	23	yes	no	no	83459.2	83611.8	2	63	71.3	no	9.88911	1
41730	35	M	NO	1	1.16	28.49	yes	3.32	106.9	22	17	yes	no	no	22605.7	23634.8	1	70	67.4	no	9.44928	0.6
41732	51	F	NO	1	1.16	18.07	NA	0.011	110.98	20	28	NA	NA	NA	17392.9	17923.9	1	66	45.8	no	8.73898	0.8
41733	38	M	NO	3	5	34	no	0.184	79.2388	53	33	yes	no	no	73224	76423	1	61	80.7	no	9.21856	1.4
41735	64	F	NO	3	5	25.4	no	0.061	92.7377	15	15	no	no	no	67934	70814	2	62	84.4	no	8.86954	0.6
41736	52	F	NO	3	1.1	21.92	NA	0.602	96.59	16	20	NA	NA	NA	26500.2	27134.3	1	67	72.8	no	8.69291	0.7
41737	28	F	NO	4	3.79	24.93	no	0.15	123.107	10	15	yes	no	no	34837.4	35204.2	1	69	63.3	no	7.96398	0.9
41740	79	M	YES	4	2.88	28.18	no	0.052	51.827	18	32	no	no	no	10178	10843.4	2	68	58.9	no	9.02124	0.7
41747	60	M	NO	4	2.17	40.47	NA	0.079	NA	NA	NA	NA	NA	NA	9576.97	9553.15	2	60	41.1	no	NA	NA
41751	73	F	NO	3	2.56	40.45	no	0.06	71.2164	29	29	no	no	no	20747.6	20783.5	2	59	39.3	yes	9.12293	0.8
41752	30	F	YES	4	1.34	15.43	NA	0.337	NA	NA	NA	NA	NA	NA	9646.99	10105.5	1	68	52.6	no	NA	NA
41753	78	M	NO	3	2.88	37.68	yes	0.059	55.4287	24	25	yes	no	no	44554.1	44152.1	2	60	50.7	no	11.6811	0.6
41756	59	M	NO	1	2.27	29.56	no	0.02	99.0167	20	22	no	no	no	8498.11	8961.5	2	65	76.6	no	8.65973	0.7
41757	18	M	NO	4	0.87	37.08	NA	0.149	73.4732	21	21	NA	NA	NA	17564	17442.7	2	67	21.2	no	9.12478	1.1
41758	26	M	NO	1	NA	23.09	yes	54.8	121.703	31	25	yes	no	no	24677	25289.5	2	64	70	no	8.33086	1.2
41759	41	M	NO	3	1.01	24	yes	302	99.397	40	28	yes	no	no	26649.7	26644.7	2	59	65.2	no	8.71703	0.4
41760	73	F	NO	3	1.57	28.2	no	0.017	71.2164	25	25	no	no	no	33715.3	33773.7	1	67	148	no	9.48418	0.7
41761	53	M	NO	3	5	23.05	no	0.022	97.0096	20	28	yes	no	no	116947	117393	2	70	82.1	no	7.80303	0.7
41762	32	M	NO	3	5	34.96	no	0.518	59.3437	31	26	yes	no	no	65271.2	68695.3	2	68	31.5	no	9.01219	0.7
41763	31	M	NO	1	1.16	22.19	NA	0.021	NA	NA	NA	NA	NA	NA	13768.9	16213.5	1	66	70.1	no	NA	NA
41764	49	F	NO	3	4.84	26.09	yes	0.015	64.7443	19	25	yes	no	no	63806.1	63922.8	1	60	70.9	no	8.43544	1.1
41768	56	M	NO	1	5	28.5	no	0.011	101.126	22	30	no	no	no	11163.5	11330.1	1	65	28.3	no	8.73713	1.3
41770	40	M	NO	2	1.24	31.13	no	0.024	107.723	12	17	no	no	no	8534.31	9586.99	1	72	47.6	no	9.73412	0.9
41772	62	F	NO	2	2.86	25.95	yes	0.068	68.748	16	22	yes	no	no	7817.36	8986.39	2	61	65.4	no	8.62936	0.8
41774	29	F	NO	4	5	23.42	NA	0.067	NA	NA	NA	NA	NA	NA	10943.6	11144.5	1	68	50.9	no	NA	NA
41776	48	F	NO	1	1.64	24.24	no	0.011	103.769	22	23	yes	no	no	20002.4	21694.3	2	71	53.3	no	9.07607	0.8
41777	40	M	NO	1	3.91	20.23	NA	0.033	NA	NA	NA	NA	NA	NA	10961	12911.8	1	60	68.5	no	NA	NA
41779	20	M	NO	3	0.78	21.18	NA	0.064	123.972	15	17	NA	NA	NA	71864.2	71746.4	1	61	94.6	no	8.11895	0.9
41782	66	M	YES	3	4.38	32.03	yes	266	46.273	18	19	yes	yes	no	46864.7	47353.4	1	61	28.7	no	9.78504	0.6
41785	34	F	NO	3	1.25	35.31	yes	69	119.306	57	48	no	no	no	36034.6	36049.1	2	60	73	no	9.69702	0.7
41789	30	F	NO	4	1.34	18.6	NA	0.233	NA	NA	NA	NA	NA	NA	10943.6	11144.5	1	68	58.5	no	NA	NA
41791	78	M	NO	3	2.56	35.68	yes	0.053	52.8117	24	26	yes	no	no	28153.1	27640.9	1	67	83.2	no	9.78188	0.8
41792	43	F	YES	2	NA	24.53	NA	0.011	106.964	22	26	NA	NA	NA	17639.6	18177.3	2	65	75.6	no	8.86107	0.8
41793	43	M	NO	3	1.18	39.23	no	0.403	101.058	35	29	no	no	no	26731.6	27906.9	1	65	56.3	no	8.27283	0.7
41794	47	F	NO	3	1.61	30.29	yes	276	65.6603	41	38	no	no	no	30828.7	31916	1	61	76.8	no	9.11823	0.7
41796	60	F	YES	4	1.35	NA	no	0.124	37.5964	39	38	no	yes	no	12948.3	14701.5	2	60	46.3	yes	9.3508	0.7
41797	69	M	NO	3	2.08	28.15	yes	0.011	63.733	47	34	yes	no	no	50123.7	50005.9	1	60	75.3	no	9.96195	1.4
41802	32	M	NO	3	2.82	23.64	no	3.11	110.067	16	18	yes	no	no	76791.6	76822.5	2	60	213	no	7.79975	1
41804	46	M	NO	1	1.45	22.7	NA	0.019	108.485	31	31	NA	NA	NA	10809.6	11139.6	1	65	35.8	no	8.15407	0.6
41805	54	M	NO	3	1.23	19.68	NA	0.319	NA	NA	NA	NA	NA	NA	42095.8	42451.2	2	63	63	no	NA	NA
41808	68	F	NO	3	3.65	23.48	no	0.315	92.9505	17	22	no	no	no	59356.4	60045.8	1	60	76.2	no	8.28627	1.2
41809	30	F	NO	1	1.09	41.09	yes	184	116.638	66	39	yes	no	no	31808.7	34121.5	2	70	35	no	8.63675	0.4
41813	30	M	NO	1	0.47	23.49	no	0.082	124.794	27	27	yes	no	no	23789	25402.1	2	68	83.5	no	8.25518	0.6
41815	19	M	NO	2	0.49	24.13	NA	265	90.5529	16	22	NA	NA	NA	10460	10632.1	1	62	42.8	no	8.82166	1.2
41818	53	F	NO	1	3.49	20.11	NA	0.011	103.279	15	23	NA	NA	NA	10159.9	10351.1	1	70	84.3	no	7.75791	0.7
41819	41	F	NO	4	0.61	29.69	yes	101	63.2057	17	19	yes	no	no	21644.4	21712.9	2	68	39.2	no	8.33854	0.6
41821	29	M	YES	1	1.11	20.33	NA	0.052	122.245	15	19	NA	NA	NA	18799.6	19373.6	1	66	50	no	8.2938	0.7
41822	52	M	NO	2	2.82	35.58	no	0.011	93.3922	38	32	no	no	no	25783.8	27161.5	2	71	59.6	no	8.54714	1.2
41823	43	F	NO	4	1.21	21.87	NA	0.033	101.192	18	20	NA	NA	NA	14624.5	14737.9	1	74	45.5	no	8.10501	0.5
41826	40	M	NO	3	3.54	26.68	NA	0.726	113.155	17	27	NA	NA	NA	69829	71499.9	2	59	96.7	no	8.45308	0.6
41827	78	M	NO	3	4.38	25.65	no	0.017	47.1653	17	22	yes	no	no	28004.1	27494.6	1	63	52.6	no	9.22044	1.5
41829	40	M	NO	3	3.11	16.18	NA	0.031	NA	NA	NA	NA	NA	NA	47416.9	48065.8	1	61	91.3	no	NA	NA
41830	38	F	NO	4	0.33	16.91	NA	4.07	NA	NA	NA	NA	NA	NA	11119.7	11149.8	1	64	59.1	no	NA	NA
41831	40	M	YES	3	3.11	22.92	NA	0.147	NA	NA	NA	NA	NA	NA	49756.4	50176.5	1	61	84.9	no	NA	NA
41832	39	M	NO	3	4.46	16.63	NA	4	NA	NA	NA	NA	NA	NA	38921.6	44303.9	2	60	70.8	no	NA	NA
41833	43	M	YES	4	3.94	18.24	NA	1.22	NA	NA	NA	NA	NA	NA	9576.97	9553.15	1	64	48	no	NA	NA
41834	43	M	NO	3	5	27.36	yes	1.34	110.795	18	21	yes	no	no	75479.6	78103.1	1	70	61.8	no	8.53307	1
41837	53	M	NO	3	5	18.8	NA	0.011	100.677	13	18	NA	NA	NA	74196.5	74880.1	2	70	56.7	no	8.8639	0.5
41839	43	F	NO	1	0.63	28.36	no	0.064	110.795	24	28	no	no	no	17893	21137.6	2	70	39.6	no	8.02027	0.5
41840	75	F	NO	3	1.2	30.19	no	0.011	55.2433	17	23	no	no	no	36091.2	38635.4	2	63	70.7	yes	9.56718	0.6
41842	49	M	NO	1	4.24	28.69	no	0.137	96.8876	40	30	yes	no	no	31733.9	32582.3	1	69	61.6	no	8.30647	0.7
41843	23	F	NO	1	1.03	38.13	no	54.3	127.507	22	24	yes	no	no	18649.6	22515.6	1	69	39.5	no	8.31385	0.3
41847	54	F	NO	4	0.11	14.68	NA	1.13	NA	NA	NA	NA	NA	NA	10491.3	11217.7	1	72	55.9	no	NA	NA
41850	38	M	NO	1	4.38	24.05	NA	0.746	79.2388	33	26	NA	NA	NA	11449.8	11564.2	2	60	53.9	no	8.68203	1.2
41852	65	M	NO	3	1.79	25.09	yes	78.2	57.8615	12	24	yes	no	no	19360.6	19562.5	2	59	52.5	no	9.43072	0.6
41853	76	F	NO	3	NA	24.26	no	0.105	69.7313	30	28	yes	no	no	87404.2	90669.4	1	61	83.8	no	9.51156	0.6
41854	30	F	NO	3	NA	15.96	NA	0.759	NA	NA	NA	NA	NA	NA	19624	19983.9	1	61	93.3	no	NA	NA
41855	22	F	NO	3	0.38	24.26	no	0.072	103.422	35	32	yes	no	no	45914.8	46498.8	2	67	65.3	no	7.95156	1.2
41857	37	M	NO	3	4.84	26.92	yes	401	113.212	8	14	yes	no	no	79010.5	80125.8	2	62	75.9	no	7.97178	0.4
41858	60	M	NO	3	0.19	20.83	yes	43.9	92.7636	16	20	yes	no	no	61587.5	60818.2	2	60	101	no	9.06335	0.8
41863	30	F	YES	4	3.22	29.9	yes	0.015	99.2494	29	31	yes	no	no	38150.8	37991.4	2	65	58.5	no	9.05369	0.9
41864	44	M	NO	1	2.95	32.64	no	0.011	74.0187	50	48	yes	no	no	20643.6	21287.5	2	71	43.5	no	10.242	1
41865	72	F	NO	4	5	28.03	yes	0.018	54.4392	21	30	yes	no	no	8434.92	10618.8	2	69	54.2	no	8.88931	0.7
41866	44	M	NO	3	5	17.53	NA	0.023	110.02	11	18	NA	NA	NA	57373.3	57681.8	1	59	62.9	no	7.76874	0.7
41868	78	M	NO	3	1.61	29.9	yes	0.129	49.2854	18	22	yes	yes	no	34961.9	34680.5	2	60	72.9	no	9.06537	1.1
41871	66	M	NO	3	NA	19.65	no	0.011	85.6394	26	34	no	no	no	54461.3	55093.9	2	62	99.7	no	8.56684	0.7
41875	51	F	YES	2	2.34	30.82	no	0.015	72.3233	26	19	yes	no	no	16048.5	15859.6	1	72	54	yes	10.1421	0.7
41877	62	F	NO	4	2.19	21.87	no	1.76	39.6116	16	29	yes	no	no	26854.5	27343.6	1	59	64.4	no	7.57712	0.4
41881	59	F	NO	3	5	29.87	yes	0.278	53.8998	26	27	yes	no	no	34961.9	40315	2	60	82.7	no	8.4457	1.2
41882	34	F	YES	1	1.58	34.91	yes	0.026	116.8	21	23	yes	no	no	12438.6	12292.2	2	71	39.2	no	9.74294	0.4
41883	71	F	NO	2	2.84	59.13	no	0.026	77.9319	28	28	no	no	no	14746.9	14573.3	2	69	23.5	no	9.06935	0.4
41886	42	M	NO	3	0.81	19.61	NA	0.022	NA	NA	NA	NA	NA	NA	47756.6	48410.1	2	59	75.2	no	NA	NA
41888	71	M	NO	3	1.18	28.65	yes	169	49.5425	22	24	yes	no	no	41383.7	40803.4	1	66	103	no	9.91146	0.4
41890	33	F	NO	5	0.48	23.34	NA	2.84	NA	NA	NA	NA	NA	NA	10650.2	10623.7	2	59	52.7	no	NA	NA
41895	51	M	NO	1	0.92	19.03	yes	87.2	106.464	20	32	no	no	no	27959	28376.2	2	65	69.3	no	8.70051	0.4
41896	39	F	NO	3	0.48	20.41	yes	430	66.2998	14	21	yes	no	no	20831.6	20869.7	2	59	84.5	no	8.78829	0.8
41898	54	F	YES	4	5	29.9	no	0.011	98.5421	14	20	yes	no	no	36633.8	39713.7	2	65	33.9	yes	9.80439	0.7
41899	35	M	NO	1	0.71	27.5	no	0.033	80.9264	42	35	yes	no	no	33862.2	36324.3	1	71	83.7	no	9.37679	1.2
41904	70	F	NO	3	3.71	38.48	yes	0.023	76.0856	29	22	yes	yes	no	40014.4	42441.2	2	62	86.2	yes	8.42442	0.4
41910	39	F	NO	1	1.09	26.07	NA	0.032	105.826	19	22	NA	NA	NA	8158.59	8336.15	1	70	70.1	no	7.99446	0.7
41911	32	M	YES	2	1.35	22.55	NA	3.99	121.665	18	18	NA	NA	NA	12717.2	12769.8	2	68	50.8	no	7.78447	0.9
41912	56	F	NO	4	4.13	46.52	no	21.8	87.9712	20	20	yes	no	no	34191.5	37066.1	2	65	43.4	no	8.98451	0.6
41915	63	F	NO	3	3.93	26.65	yes	0.011	71.123	17	24	yes	no	no	53715.2	55992.5	2	62	91	no	7.89506	0.9
41917	43	M	YES	2	1.81	14.48	NA	0.02	NA	NA	NA	NA	NA	NA	12174.5	11925.7	2	61	67.7	no	NA	NA
41918	53	M	YES	3	0.9	24.18	yes	318	98.3213	14	24	yes	yes	yes	26740	26884	1	67	67.6	no	8.34462	0.6
41919	65	M	NO	1	4.09	24.88	no	0.025	94.9301	14	23	yes	no	no	16965.2	16765.5	1	66	31.3	no	8.12726	0.8
41922	33	F	NO	3	5	23.34	no	0.011	103.397	19	27	yes	no	no	75863.1	75893.6	2	63	97	no	7.92081	0.9
41923	60	F	NO	3	3.92	25.77	no	0.011	78.0261	33	30	no	no	no	55310.1	57654.9	1	63	68.3	no	8.10531	0.9
41925	46	M	NO	3	5	20	NA	0.061	98.9511	13	18	NA	NA	NA	75534.1	76230	1	69	54.2	no	8.58513	1.1
41926	49	M	NO	3	5	28.44	yes	274	96.8876	26	24	yes	no	no	75479.6	78103.1	1	70	118	no	9.58328	0.7
41929	44	F	YES	4	5	40.25	yes	240	79.0752	21	20	yes	no	no	25458.2	27598.6	2	68	21.9	no	9.45093	0.4
41934	68	F	NO	4	0.88	24.52	yes	250	45.6274	19	36	NA	no	no	26760	26357.3	1	61	66.2	no	9.00356	0.7
41935	40	M	NO	3	2.83	18.93	NA	0.392	NA	NA	NA	NA	NA	NA	55587.8	56057.1	2	60	71.3	no	NA	NA
41936	78	M	NO	1	NA	29.36	NA	0.072	84.4622	30	29	NA	NA	NA	10917	11672.3	2	74	62.9	no	7.94112	0.9
41938	44	M	NO	5	5	25.97	NA	0.022	NA	NA	NA	NA	NA	NA	9325.39	9043.16	1	70	90.5	no	NA	NA
41940	38	F	YES	2	2.42	21.76	NA	0.03	NA	NA	NA	NA	NA	NA	8202.63	8037.95	2	62	73	no	NA	NA
41941	60	M	NO	1	4.6	21.29	NA	0.011	104.181	21	32	NA	NA	NA	9828.12	10042	1	70	58.7	no	8.81685	0.6
41942	44	F	NO	3	3.77	23.66	yes	198	102.173	17	22	no	no	no	74400.2	75823.6	2	63	31	no	8.05357	0.5
41943	45	F	NO	3	3.23	28.67	NA	1.36	NA	NA	NA	NA	NA	NA	56201.1	57863.8	2	65	77	no	NA	NA
41944	39	F	NO	3	0	27.86	yes	279	90.4286	35	25	yes	no	no	74230.5	74260.4	1	67	67.6	no	8.65006	0.5
41946	65	F	NO	4	1.83	32.26	yes	0.041	72.1306	26	25	yes	no	no	10410.7	10981.5	2	64	60.5	no	8.92798	0.7
41947	31	M	NO	3	0.73	25.28	yes	261	73.4709	19	25	yes	no	no	22461.9	23443.2	1	61	97.6	no	8.21338	0.8
41957	34	M	NO	2	1.79	17.14	NA	1.69	NA	NA	NA	NA	NA	NA	15231.5	16795.2	2	65	64.1	no	NA	NA
41958	28	M	NO	1	NA	24.54	no	0.182	112.288	17	22	yes	no	no	23728.6	24323.1	1	64	77.9	no	7.84971	0.8
41961	46	M	NO	3	4.72	30.45	no	0.011	105.237	25	18	yes	no	no	115339	117384	2	66	50.5	yes	9.27303	0.6
41962	45	F	NO	3	5	29.51	no	0.05	66.5893	33	25	yes	no	no	90414.5	90397.3	1	63	112	no	9.04841	0.9
41966	62	M	NO	5	2.05	21.36	yes	0.032	55.7718	18	20	no	yes	yes	38694.4	38472	2	69	26.6	no	9.2967	0.5
41969	61	M	NO	3	2.71	32.58	no	0.068	91.7083	31	25	no	no	no	54625.7	56696.2	2	62	43.1	no	9.09105	0.8
41973	71	M	NO	3	2.35	32.71	yes	204	55.4734	20	26	yes	yes	yes	30052.8	29781.7	1	60	67.9	yes	9.47685	0.6
41974	35	M	NO	1	1.65	15.39	NA	0.011	NA	NA	NA	NA	NA	NA	11726.5	11794.9	2	70	72.4	no	NA	NA
41977	31	F	NO	4	0.83	26.36	NA	0.753	NA	NA	NA	NA	NA	NA	5471.8	5687.69	1	68	44.4	no	NA	NA
41979	35	M	YES	1	0.71	14.08	NA	0.039	NA	NA	NA	NA	NA	NA	11934.9	12015.3	1	71	85.3	no	NA	NA
41981	55	F	NO	1	5	48.47	no	0.011	101.838	26	24	no	no	no	11163.5	11032.1	1	65	25.3	no	9.18769	0.8
41985	43	F	NO	1	0.63	21.81	NA	7.11	107.479	19	34	NA	NA	NA	12391.8	12661.5	2	70	59	no	7.98105	0.7
41987	40	M	NO	1	1.36	20.24	NA	0.011	NA	NA	NA	NA	NA	NA	13768.9	15182.4	1	66	77.7	no	NA	NA
41988	57	M	NO	3	0.97	23.95	yes	230	93.5086	14	19	yes	no	no	27318.1	28522.5	2	64	47.4	no	8.80971	0.7
41990	45	M	NO	1	1.99	37.86	yes	0.022	98.4775	130	125	yes	no	no	28374.3	30429.9	2	65	58.2	no	9.23489	1.4
41991	66	M	NO	1	0.35	27.24	yes	0.624	88.5432	20	25	yes	no	no	7384.25	8175.63	2	66	77.5	no	9.40311	0.7
41993	59	F	NO	3	5	19.67	yes	397	97.4893	21	23	yes	no	no	89748.1	89463.1	2	62	88.4	no	7.82044	0.8
41994	51	F	NO	3	4.26	33.13	NA	0.782	81.9091	26	24	NA	NA	NA	63072.5	63322.6	2	61	58.6	no	8.50269	1.2
41997	35	M	NO	1	1.81	37.87	NA	0.094	130.232	19	20	NA	NA	NA	15459.3	15930.6	2	66	33.1	no	8.68186	1
41998	42	M	NO	4	1.24	24.84	yes	175	101.771	52	32	yes	no	no	24763.2	25387.4	1	63	48.5	no	9.17487	0.9
42001	56	M	NO	3	3.69	25.62	no	0.817	60.2075	35	21	yes	no	no	90560.2	91835.2	2	62	55.9	no	9.22671	0.8
42002	52	M	NO	4	5	31.25	no	0.113	46.4166	38	30	yes	no	no	20345.9	21422.1	1	63	33.8	no	8.52288	1.9
42003	68	M	NO	1	0.33	25.31	no	48	41.4821	25	40	yes	no	no	8605.55	8925.33	1	66	97.3	no	9.243	0.6
42010	54	M	NO	1	1.43	23.47	no	0.411	98.5421	32	25	yes	no	no	24677	24631	2	64	44.1	no	9.11019	1
42011	34	F	NO	4	0.44	28.04	NA	0.519	118.026	25	30	NA	NA	NA	15230.2	15125	1	59	15.8	no	8.25829	0.5
42015	75	M	NO	3	3.75	20.31	no	0.011	80.3927	22	27	no	no	no	25765.4	25045.4	2	60	64.7	no	9.27725	0.8
42016	23	F	NO	3	2.64	25.61	no	0.043	77.7179	29	25	yes	no	no	81508.5	82417	1	73	34.7	no	8.44269	0.7
42018	62	M	YES	1	1.01	27.64	yes	0.022	59.0938	34	24	yes	no	no	4825.35	5342.49	1	70	88.6	no	8.97272	0.7
42022	43	F	NO	2	0.36	21.5	NA	0.113	108.004	12	19	NA	NA	NA	12197.8	12248.3	2	62	47.5	no	8.128	0.6
42024	36	M	NO	3	3.15	23.49	yes	0.036	70.9351	22	28	yes	no	no	75231	78517.7	1	61	96.7	no	8.86559	0.9
42025	45	M	NO	4	1.93	29.95	yes	353	104.005	10	14	no	no	no	26467.5	27067.7	1	64	33.4	no	7.73127	0.7
42026	80	F	NO	3	4.37	35.84	no	0.134	67.7993	38	30	no	no	no	23379.4	25898	1	62	28	no	8.37701	0.4
42028	45	M	NO	4	3.38	17.96	no	142	51.5768	28	24	no	no	no	28690.4	30955	2	72	61.8	no	7.8648	0.8
42030	43	M	NO	3	5	20.63	no	0.036	67.5315	17	29	NA	no	no	71121	71760.7	1	67	117	no	7.36201	0.6
42034	54	M	NO	5	NA	21.8	no	0.22	70.8151	48	35	NA	no	no	34919.5	35411.2	1	62	53.2	no	8.21933	0.8
42035	44	F	YES	2	1.13	34.4	no	0.027	82.4222	20	19	no	no	no	17395.5	17438.5	2	61	53.8	no	9.62318	0.6
42038	45	F	NO	5	5	16.68	NA	0.011	NA	NA	NA	NA	NA	NA	10996.3	12818.7	2	62	67.7	no	NA	NA
42043	38	M	NO	1	0.96	32.02	9	0.042	105.094	65	41	yes	NA	NA	37218.6	37829.2	2	61	54.4	no	9.37924	0.7
42044	42	M	NO	2	1.45	19.78	NA	0.011	118.223	11	19	NA	NA	NA	10680.2	10724.4	1	62	51.2	no	8.46653	0.7
42045	53	M	NO	3	5	26.3	yes	0.015	94.2031	35	26	yes	no	no	105816	107742	1	69	86.6	no	8.75132	1
42047	56	M	YES	3	3.69	36.27	no	0.398	63.903	18	18	no	no	no	100674	101730	2	62	79.2	no	8.04943	0.6
42048	42	M	NO	5	0.98	32.97	yes	180	106.22	66	45	NA	no	no	70355.1	71843.8	1	62	32.9	no	10.7591	1.4
42049	44	M	NO	3	5	28.09	no	0.026	97.3242	34	29	yes	no	no	90756.5	99152.8	2	64	69.8	no	9.77315	1
42050	52	M	NO	3	5	26.49	no	0.011	56.6164	17	29	no	no	no	107491	109448	1	71	87.6	yes	10.0432	1.1
42053	38	F	NO	1	5	23.38	no	0.011	101.44	18	23	no	no	no	31413.4	31913	2	65	46.3	no	7.37713	0.7
42055	45	M	NO	1	0.18	40.54	yes	192	109.249	38	23	yes	no	no	24417.6	24660.6	1	71	48.5	no	8.63257	1.4
42056	57	F	NO	3	1.29	33.81	yes	0.091	63.4556	26	27	yes	no	no	27318.1	28522.5	2	64	90.6	no	9.55726	0.8
42057	36	F	NO	3	0.58	40.5	yes	238	92.3545	26	22	yes	no	no	23077.5	23260.8	1	61	45.7	no	9.46285	1
42058	41	M	NO	3	0.74	50.74	yes	0.163	99.397	23	20	yes	no	no	35611.4	35931.7	2	59	52.6	no	8.65111	0.4
42059	46	M	NO	3	5	24.76	no	0.011	98.9511	14	20	yes	no	no	116710	120767	1	69	47.4	no	8.68364	0.9
42061	23	F	NO	1	0.41	36.47	yes	458	118.414	22	23	yes	no	no	13662.1	13798.1	2	69	73.8	no	9.2751	0.6
42062	30	M	NO	3	5	24.32	yes	340	83.8193	17	22	yes	no	no	73224	76423	1	61	63.5	no	9.23951	1
42065	62	M	NO	1	5	28.02	no	0.088	92.2977	42	34	yes	no	no	16965.2	16765.5	1	66	31.2	no	9.58885	0.7
42066	40	M	NO	3	0.99	25.36	yes	118	112.561	17	19	yes	no	no	31142.3	32632.1	1	74	104	no	7.68937	0.6
42068	43	F	NO	4	2.97	23.82	NA	0.021	76.504	20	34	NA	NA	NA	18273.5	18359	1	69	67.4	no	7.17396	1.8
42069	53	M	NO	3	0.91	24.39	yes	159	109.432	19	23	yes	no	no	30952.3	30964.8	1	59	68.7	no	8.07075	0.5
42070	47	M	NO	1	1.16	15.49	NA	0.096	NA	NA	NA	NA	NA	NA	7720.58	7772.57	1	70	84.9	no	NA	NA
42071	43	M	NO	3	1.99	27.06	yes	6.52	105.476	15	19	yes	no	no	80591.3	80702.1	1	67	122	no	8.5451	0.4
42072	48	M	NO	4	0.4	25.26	NA	0.309	97.5706	42	25	NA	NA	NA	18623.9	18495.3	2	70	21.9	no	8.57168	1.1
42073	34	F	NO	1	1.93	28.13	no	0.011	113.406	21	29	yes	no	no	20643.6	21287.5	2	71	56.3	no	7.46049	1.4
42075	44	F	NO	3	3.77	33.09	yes	313	106.215	51	54	yes	no	no	82011.6	91163.6	2	63	49	no	9.82209	1
42077	38	M	YES	3	5	28.05	yes	403	79.2388	20	18	yes	no	no	30352.3	30346.6	1	59	64.7	no	8.88924	0.5
42082	33	M	NO	4	0.67	23.14	yes	241	105.53	37	31	yes	no	no	19669.9	22459.9	2	68	42.1	no	9.17092	0.4
42087	32	F	YES	4	3.37	48.34	no	0.203	87.2132	14	20	no	no	no	28954.7	31371.9	2	67	61.3	no	7.68064	0.9
42089	41	F	NO	3	4.01	21.72	NA	0.036	NA	NA	NA	NA	NA	NA	45337	45957.4	2	60	131	no	NA	NA
42091	22	M	NO	3	3.18	21.14	no	0.087	117.122	21	25	no	no	no	82654.1	83817.9	2	62	63.9	no	7.814	0.9
42097	54	F	NO	1	1.14	18.43	NA	0.019	102.556	15	26	NA	NA	NA	9472.45	9678.61	1	70	62.2	no	8.5923	0.6
42098	26	M	YES	4	2.18	19.37	NA	0.094	116.76	16	23	NA	NA	NA	14792.6	14988.6	2	68	27.7	no	8.08795	0.8
42099	65	F	NO	3	4.38	36.66	yes	7.91	46.5992	42	33	yes	no	no	49593.5	48520.7	1	67	97.7	no	9.14974	1
42100	49	M	NO	2	1.93	31.37	no	0.258	64.7443	31	28	yes	no	no	23923.9	24316.4	1	62	56.9	no	8.80117	0.7
42101	45	M	NO	5	4.14	24.98	NA	0.024	100.878	17	18	NA	NA	NA	57487.9	58017.5	2	73	72.1	no	9.6142	1
42104	71	F	NO	3	2.14	29.04	no	0.029	84.5216	15	15	yes	no	no	27783.8	27829.2	2	69	36.2	no	8.40335	0.8
42106	46	M	NO	4	5	33.97	no	0.011	56.0163	24	22	yes	no	no	27601.4	27624.6	2	71	47.3	no	8.4231	0.9
42107	78	M	NO	3	4.38	25.7	yes	0.011	42.5323	19	25	yes	no	no	35880.5	36849.6	1	69	108	no	9.07022	0.9
42108	44	F	YES	3	0.79	34.99	yes	180	107.248	17	17	no	no	no	25934.6	25749.2	2	62	88.3	yes	10.5156	0.2
42109	38	M	NO	5	3.57	19.96	no	0.025	108.266	15	18	yes	no	no	84139.8	84862.5	2	62	66.7	no	7.63434	1.1
42110	52	F	NO	2	3.57	35.28	no	0.018	107.549	48	37	NA	no	no	9170.42	9062.47	2	69	38.6	no	9.18194	0.7
42111	30	M	NO	3	2.45	26.95	yes	344	114.525	25	21	yes	no	no	82071.3	86204	2	59	64.6	no	8.89096	0.5
42112	39	M	NO	3	4.36	21.31	NA	0.039	NA	NA	NA	NA	NA	NA	53177.7	55350.9	1	69	47.2	no	NA	NA
42117	44	F	NO	2	1.13	20.22	NA	0.011	NA	NA	NA	NA	NA	NA	11738.5	12912	2	61	59.7	no	NA	NA
42118	26	M	NO	3	2.5	21.73	no	0.017	129.868	14	16	no	no	no	99365.1	101592	2	62	95.4	no	6.85435	1.1
42119	38	F	NO	3	0.46	37.42	yes	1.53	114.756	23	18	yes	no	no	36501.2	36515.9	1	61	57	no	9.12739	0.5
42120	72	M	NO	5	5	23.57	no	0.073	49.1957	31	42	no	no	no	7782.35	7992.55	1	62	88	no	8.3724	1.2
42121	47	M	NO	3	2.18	32.73	NA	0.26	107.725	36	28	NA	NA	NA	55556.6	55855.3	1	60	65.3	no	8.58186	0.8
42123	61	M	NO	2	1.25	26.51	no	0.162	89.0552	32	26	yes	no	no	7590.59	7733.84	1	71	92.9	no	8.64294	1.4
42126	48	F	NO	3	5	31.38	yes	199	73.8636	25	28	yes	no	no	79632.5	87175.4	1	63	119	no	9.71803	0.8
42127	60	F	NO	2	1.26	28.77	no	0.098	91.3116	13	16	no	no	no	5673.26	6466.1	1	60	98.1	no	9.02401	0.6
42129	80	M	NO	3	1.09	14.24	NA	0.114	NA	NA	NA	NA	NA	NA	14230.1	14485.5	2	66	69.1	no	NA	NA
42132	37	F	NO	3	1.08	45.48	no	0.016	105.548	17	18	yes	no	no	84779.4	87859.2	2	72	45.8	no	8.84362	0.7
42133	44	M	YES	1	5	31.03	no	0.018	100.351	37	32	yes	no	no	5298.86	5142.16	1	73	59.4	no	10.1179	0.8
42134	28	M	NO	1	1.31	22.74	no	0.05	123.107	15	16	yes	no	no	17459.9	18109.2	1	64	50.2	no	7.85941	0.7
42135	50	M	NO	3	2.88	23.72	yes	0.033	103.331	31	18	no	no	no	24672.3	24717.4	1	64	63.1	yes	10.1834	1
42136	31	F	YES	4	1.83	13.55	NA	0.018	NA	NA	NA	NA	NA	NA	10943.6	10716.5	1	68	50.8	no	NA	NA
42137	39	M	NO	3	5	24.96	no	0.203	69.4559	31	25	yes	no	no	58940.9	60555.3	1	62	76.1	no	9.18487	0.9
42141	27	M	NO	4	0.36	17.9	NA	0.03	128.196	17	24	NA	NA	NA	15518.2	16049.6	2	68	13.1	no	7.48717	1
42142	51	M	NO	1	4.53	16.12	NA	0.017	NA	NA	NA	NA	NA	NA	11461.9	11231.8	1	71	78.8	no	NA	NA
42143	53	F	NO	3	4.64	28.82	yes	226	91.295	26	26	no	no	no	96663.6	96356.5	2	63	54	no	9.09728	0.5
42144	18	M	YES	1	0.58	23.74	yes	169	139.933	110	69	yes	no	no	16008.8	15820.4	1	71	82.5	no	10.1944	0.5
42145	40	M	NO	3	2.42	18.93	NA	0.033	104.053	13	22	NA	NA	NA	74196.5	74880.1	2	70	50.9	no	8.39841	0.9
42150	40	M	NO	3	3.11	16.45	NA	0.021	119.896	18	23	NA	NA	NA	71864.2	76450	1	61	80.9	no	7.56372	0.7
42151	41	M	NO	2	4.26	31.03	no	0.031	112.965	18	18	no	no	no	21046.9	21381.6	2	72	59.8	no	9.02918	0.7
42152	31	M	YES	4	1.51	32.06	no	0.098	126.145	25	23	no	no	no	25458.2	25351.9	2	68	30.8	no	8.16792	0.5
42153	28	F	NO	4	0.3	17.61	NA	0.359	NA	NA	NA	NA	NA	NA	8576.77	8395.6	1	74	68.7	no	NA	NA
42154	75	M	NO	3	NA	25.31	no	0.053	55.9187	71	64	no	no	no	32312.2	33401.7	2	59	59.5	yes	9.81247	0.9
42156	27	M	YES	1	0.68	15.47	NA	0.101	NA	NA	NA	NA	NA	NA	11059.1	11612	2	67	65.5	no	NA	NA
42157	67	F	NO	3	5	28.42	no	0.011	59.8816	15	23	no	no	no	59522.8	61219.8	1	61	73.9	no	8.21501	0.8
42159	43	F	NO	3	5	24.19	no	0.011	106.964	13	17	yes	no	no	107370	108063	2	61	90.9	no	7.78655	1.6
42160	43	F	NO	1	0.03	30.47	no	0.269	111.389	29	19	no	no	no	17511.2	17305	2	72	52.8	no	8.7011	0.6
42161	72	M	NO	3	0.81	28.9	no	0.05	51.9885	14	16	yes	no	no	11750.4	11914.6	2	59	97.9	no	8.17948	0.9
42163	51	F	NO	2	1.34	43.36	yes	171	74.2709	25	22	yes	no	no	40146.5	41391.6	2	61	80.7	no	9.00424	0.6
42164	60	M	NO	1	1.18	29.11	yes	6.12	48.265	17	19	yes	no	no	6421.42	6603.73	1	60	69	no	9.86345	0.8
42166	47	F	NO	4	3.32	24.89	no	0.028	74.3843	28	21	yes	no	no	23161.6	23235	1	68	37.7	no	7.47534	1
42168	23	F	NO	2	0	18.58	yes	20.3	123.691	17	17	no	no	no	17504.3	17678.5	2	68	48.5	no	7.78717	1.9
42169	28	F	NO	3	1.06	20.15	NA	0.051	NA	NA	NA	NA	NA	NA	21064.2	21352.5	2	62	81.6	no	NA	NA
42170	75	F	NO	3	1.2	28.96	no	0.011	55.2433	8	17	yes	yes	no	30137	32585.1	2	63	44.7	no	8.79551	0.7
42171	18	M	NO	2	2.36	37.71	no	0.492	117.693	33	21	yes	no	no	21123	22653.3	2	72	43.3	no	8.71899	0.7
42172	71	F	NO	4	3.65	34.31	no	0.019	74.4127	16	22	no	no	no	14035.5	14178.3	2	67	90.1	yes	8.09071	0.7
42173	50	M	YES	5	5	27.14	no	0.069	73.8019	35	32	yes	no	no	101585	103595	2	66	53.3	no	8.63052	0.7
42174	42	F	NO	4	0.67	19.48	NA	0.025	NA	NA	NA	NA	NA	NA	10491.3	11217.7	1	72	22.8	no	NA	NA
42175	27	M	NO	3	5	20.3	yes	0.549	122.686	15	17	yes	no	no	72658.4	72687.7	1	61	61.8	no	7.23418	0.8
42176	38	F	NO	4	0.95	18.09	NA	2.59	NA	NA	NA	NA	NA	NA	10194	10514.4	2	64	58.4	no	NA	NA
42177	34	M	NO	1	3.69	34.85	no	0.011	108.982	15	19	no	no	no	21046.9	21381.6	2	72	52.7	no	9.09812	0.7
42178	32	F	NO	3	2.02	15.11	NA	0.03	NA	NA	NA	NA	NA	NA	33647.7	33931.8	2	63	95.6	no	NA	NA
42179	30	M	NO	3	1.26	41.67	yes	168	73.9888	28	24	no	no	no	23077.5	24085.8	1	61	87.9	no	8.33926	0.6
42180	74	M	NO	3	3.57	37.21	no	0.089	44.6273	20	27	yes	no	no	36585.9	36072.8	2	61	122	yes	8.94833	1.3
42183	72	M	NO	3	4.38	26.91	yes	130	82.433	17	20	yes	no	no	82023.2	81436.6	1	63	145	no	8.24144	0.4
42185	57	M	YES	3	1.96	29.78	yes	0.011	30.3925	15	25	yes	no	no	21955.5	21995.7	1	63	89.3	no	8.19091	0.6
42186	24	F	NO	4	0.51	15.68	NA	0.41	NA	NA	NA	NA	NA	NA	8915.99	8893.81	1	61	107	no	NA	NA
42187	52	F	NO	4	1.96	24.33	yes	634	71.817	13	23	yes	no	no	20877.4	22224.4	1	64	22.6	no	8.39389	0.6
42193	60	F	NO	3	5	37.8	yes	174	70.6689	26	19	yes	no	no	61587.5	60255.3	2	60	86.6	no	8.2614	1.1
42196	41	M	NO	1	2.22	22.58	NA	0.011	NA	NA	NA	NA	NA	NA	9613.11	9420.12	2	71	40	no	NA	NA
42197	65	M	NO	1	2.19	28.47	no	0.011	65.5492	43	45	yes	yes	no	8017.06	8168.36	1	71	69.9	no	9.05573	0.7
42198	29	M	NO	1	2.28	37.94	no	0.096	122.245	29	24	yes	no	no	25876.3	26839.7	1	66	64.2	no	8.87122	0.4
42199	22	F	NO	3	0.24	19.08	no	0.547	129.095	14	19	yes	no	no	96555.3	100882	2	67	101	no	7.93916	0.6
42200	65	M	NO	3	1.71	33.45	no	0.038	89.1673	24	23	yes	no	no	61587.5	61442.9	1	64	63.3	yes	10.1416	0.7
42202	30	F	NO	3	5	19.39	no	0.011	121.389	17	16	yes	no	no	93436.6	99104	1	69	44.8	no	7.38987	1.1
42203	40	F	NO	3	0.73	18.17	NA	2.56	NA	NA	NA	NA	NA	NA	26964.2	28940.7	1	69	55.9	no	NA	NA
42204	44	F	NO	1	5	26.11	NA	0.118	107.78	29	24	NA	NA	NA	7715.78	7747.71	2	70	81.6	no	7.99834	0.4
42205	43	M	YES	4	2.42	16.19	NA	0.267	105.476	13	27	NA	NA	NA	15653.3	15955.9	1	67	48.1	no	8.52714	0.9
42209	50	M	NO	3	5	24.9	NA	0.011	72.8331	13	19	NA	NA	NA	55556.6	55855.3	1	60	68	no	8.33086	1.1
42210	26	M	NO	3	0.23	31.47	yes	337	118.855	18	17	yes	no	no	61164.9	65603.4	1	61	32.6	no	8.66069	0.4
42211	61	F	NO	3	3.65	25.57	yes	0.024	59.5104	16	28	yes	no	no	55604.4	56250.2	1	67	109	no	9.59407	0.5
42212	50	M	NO	3	5	32.02	no	0.011	65.0615	23	22	yes	no	no	83459.2	83611.8	2	63	56.5	no	9.16983	0.8
42213	57	M	NO	3	5	16.38	NA	0.011	95.5971	14	21	NA	NA	NA	50633.8	51289.7	1	70	67.8	no	7.9338	1
42214	53	F	NO	3	4.29	20.98	NA	0.085	94.3276	14	17	NA	NA	NA	69063.6	70762.8	2	66	109	no	8.6811	0.5
42215	77	M	NO	2	0.18	30.89	yes	0.017	79.5879	24	24	yes	no	no	6468.35	7360.98	1	62	35.9	no	8.04559	0.5
42218	34	F	NO	2	4.64	16.15	NA	0.015	NA	NA	NA	NA	NA	NA	9668.62	9619.58	2	72	67.6	no	NA	NA
42224	23	M	NO	3	0.58	25.38	no	0.21	57.9644	18	24	yes	no	no	81172.5	82205	2	68	80.8	no	9.47907	0.5
42227	51	M	NO	3	5	21.14	NA	0.011	109.611	22	31	NA	NA	NA	58249.4	58480.4	2	62	62.2	no	9.2557	0.6
42232	61	F	NO	2	1.36	31.77	no	0.011	90.6724	17	20	no	no	no	4661.46	5069.12	1	62	53.4	no	9.06271	0.3
42238	30	M	NO	3	3.52	22.78	no	0.072	74.8754	17	20	yes	no	no	87328.6	89720.6	2	61	71.4	yes	8.773	0.7
42239	61	F	NO	3	5	31.55	no	0.03	49.8982	24	24	yes	no	no	121614	121836	2	61	82.3	no	8.65869	2.4
42240	47	M	YES	3	5	29.06	no	0.011	98.2584	14	18	yes	no	no	82023.2	85297.9	1	63	103	no	8.44977	0.7
42243	56	F	NO	2	3.11	15.57	NA	0.015	NA	NA	NA	NA	NA	NA	6342.48	6212.86	1	62	81.5	no	NA	NA
42244	28	M	NO	2	2.04	25.05	no	0.179	112.288	22	31	yes	no	no	16110.4	16682.2	1	62	77.4	no	8.61396	0.6
42245	56	F	NO	2	3.11	32.87	NA	0.057	101.126	16	20	NA	NA	NA	8659.8	8695.63	1	62	40.9	no	8.30795	0.4
42246	38	M	NO	1	0.96	35.39	no	0.023	114.756	14	18	no	no	no	24972.8	25049.8	2	61	54.5	no	9.0216	0.5
42247	28	F	NO	3	1.93	17.04	NA	0.209	NA	NA	NA	NA	NA	NA	47817.4	48694.2	2	66	98.5	no	NA	NA
42248	28	M	NO	3	5	30.33	no	0.011	112.288	28	25	yes	no	no	89818.3	90589.8	1	59	79.2	no	8.25583	0.4
42250	39	F	NO	1	3.52	15.31	NA	0.011	90.4286	13	22	NA	NA	NA	15316.2	15649.5	1	71	38.4	no	8.50269	0.5
42251	43	M	NO	1	NA	27.23	no	0.069	102.305	18	24	yes	no	no	18072.5	18399.2	2	72	68.7	no	8.36264	NA
42255	68	M	NO	3	1	25.03	yes	501	88.4884	19	22	yes	no	no	16338.9	15985.5	1	61	43	no	10.1952	0.5
42257	46	F	NO	1	1.45	42.65	NA	0.017	100.748	28	23	NA	NA	NA	8564.59	8650.09	1	62	40.7	no	8.47387	0.4
42260	58	F	NO	3	NA	31.96	yes	0.037	68.853	34	25	yes	yes	yes	28621.4	28673.7	2	60	88.3	no	9.44431	0.8
42262	48	F	NO	3	5	29.78	no	0.135	68.4317	44	30	yes	no	no	121614	124187	2	61	49.6	no	9.30756	0.7
42263	51	M	NO	3	5	42.86	no	0.027	112.422	21	24	no	no	no	109493	112034	2	63	42	no	9.44841	0.6
42265	60	F	NO	2	5	31.22	yes	0.078	65.309	32	20	yes	no	no	7130.27	8106.39	2	70	72.1	no	7.70459	0.9
42267	40	F	NO	3	1.62	24.8	NA	0.105	68.9697	15	18	NA	NA	NA	51781.2	51655.7	1	61	77.2	no	7.79811	1
42268	31	M	NO	3	1.41	28.67	yes	25.6	82.1518	22	23	yes	no	no	20542	20951.5	2	64	81.1	no	8.29505	0.8
42269	69	F	NO	2	2.43	27.88	no	0.019	73.2459	11	18	no	no	no	5140.68	5790.11	1	65	61.4	yes	10.7505	0.6
42272	26	M	YES	4	1.21	22.82	NA	0.056	NA	NA	NA	NA	NA	NA	11298.4	10956.4	1	61	65.2	no	NA	NA
42273	46	F	NO	5	0.57	20.79	yes	107	72.0582	17	21	no	no	no	15823.9	16309	2	69	21.2	no	8.15565	0.7
42274	22	F	NO	2	1.73	24.16	yes	27.1	125.171	13	17	yes	no	no	15098.2	16735.2	2	69	45.1	no	8.37931	0.4
42275	63	F	NO	2	1.02	25.41	no	0.011	96.2732	16	21	yes	no	no	10637.9	10477.9	1	72	63.5	no	8.90178	0.7
42279	50	M	NO	3	5	16.87	NA	0.011	NA	NA	NA	NA	NA	NA	42314.3	47916.7	1	63	87.9	no	NA	NA
42280	60	M	NO	3	3.65	19.81	no	0.109	106.238	26	26	no	no	no	103644	103315	2	60	81.2	no	8.30338	0.8
42281	27	M	NO	1	5	21.61	no	0.491	125.319	18	22	yes	no	no	20954.5	21163.1	2	72	61.1	no	7.82704	1
42283	41	F	NO	1	NA	34.91	yes	1.5	119.057	285	106	yes	no	no	15610	15643	1	62	30.3	no	9.91862	0.5
42284	52	M	NO	1	3.4	24.13	yes	12.5	109.515	23	25	yes	no	no	18454.6	18729.9	2	65	63.2	no	8.19091	0.6
42285	41	M	NO	2	1.66	27.04	no	0.011	77.5864	26	26	yes	no	no	6626.95	6806.34	1	72	58.1	no	8.26036	1
42286	43	M	NO	3	5	16.65	NA	0.011	105.476	16	27	NA	NA	NA	75534.1	76230	1	69	84.7	no	7.73193	0.8
42287	66	F	YES	4	2.6	24.83	yes	304	60.3037	16	21	yes	no	no	9544.76	10339.8	1	74	65.9	no	8.77856	0.6
42288	48	M	NO	2	5	20.88	yes	194	101.836	15	22	yes	no	no	10478.1	10354.8	1	62	59.5	no	8.60135	0.6
42291	70	F	NO	3	4.64	38.2	no	0.024	63.2869	42	35	no	no	no	43712	43783.4	2	66	81.8	no	8.80567	0.7
42293	52	M	NO	3	4.48	23.56	NA	0.011	109.515	17	28	NA	NA	NA	57262.1	57489.2	2	62	63.5	no	8.77393	0.5
42298	60	M	NO	1	1.71	23.83	no	0.054	94.9234	18	24	yes	no	no	15038	16309.9	2	59	91.8	no	9.36031	0.8
42299	32	F	NO	4	2.19	28.47	yes	501	63.777	12	18	yes	no	no	37936.3	38732.6	2	61	23.7	no	9.13874	0.5
42300	22	M	YES	5	0.58	27.46	no	0.015	116.656	19	26	no	no	no	27783.8	28250.9	2	69	112	no	9.4143	0.8
42301	29	F	NO	1	1.04	25.99	NA	0.083	113.527	15	19	NA	NA	NA	10159.9	10351.1	1	70	57.2	no	8.7653	0.6
42305	52	F	NO	3	2.06	19.01	NA	2.91	82.5365	16	22	NA	NA	NA	52982.8	52854.4	1	61	104	no	8.16337	0.7
42306	46	F	NO	4	2.78	30.79	NA	0.254	108.485	19	26	NA	NA	NA	14389.4	14580.2	1	68	18.1	no	7.18539	0.6
42307	68	M	NO	3	1.71	33.36	yes	0.047	92.9505	41	46	yes	no	no	69052.2	69854.2	2	60	61.6	yes	9.87881	0.8
42308	43	M	NO	4	1.39	20.44	no	3.1	109.644	27	22	no	no	no	27090.3	28799.4	2	64	22	no	7.9498	0.8
42311	47	M	YES	3	5	25.48	yes	0.033	102.554	39	56	yes	no	no	59356.4	60045.8	1	60	82	no	8.4857	0.8
42317	32	M	NO	1	4.23	19.93	NA	NA	NA	NA	NA	NA	NA	NA	12016.6	11960.1	2	65	43.1	no	NA	NA
42321	80	F	NO	3	4.95	29.21	no	0.058	58.9938	15	17	no	no	no	50923.1	53082	1	65	69.4	yes	8.22309	0.9
42323	44	F	NO	4	NA	41.87	NA	0.106	109.442	23	26	NA	NA	NA	11768.7	11762.3	2	62	19.7	no	9.20944	0.3
42324	29	M	YES	3	5	25.36	NA	2.62	NA	NA	NA	NA	NA	NA	44754.1	46574.6	1	67	106	no	NA	NA
42325	58	F	NO	4	1.94	18.22	NA	0.051	99.7147	17	24	NA	NA	NA	11827.8	12434.6	1	64	58.8	Borderline	7.76047	1.2
42326	29	F	NO	1	2.82	19.22	NA	0.011	NA	NA	NA	NA	NA	NA	7346.4	7196.26	2	70	71	no	NA	NA
42328	35	M	NO	3	4.01	27.23	no	0.037	77.847	21	23	yes	no	no	74269.4	74859.2	2	60	140	no	9.33636	0.8
42332	62	M	YES	4	5	28.04	no	0.302	47.5916	12	19	no	no	no	11630.6	11761.2	1	68	23.9	no	7.83874	0.6
42333	31	F	NO	3	2.42	24.07	yes	0.108	148.332	18	20	yes	no	no	31764.3	31777.1	2	60	118	no	9.18194	0.5
42335	28	M	NO	3	NA	23.75	yes	214	112.742	19	22	yes	no	no	136806	138546	2	65	72.3	no	8.89884	0.7
42337	34	M	NO	1	1.66	20.26	NA	0.015	125.057	16	21	NA	NA	NA	18799.6	19373.6	1	66	65.5	no	7.55433	1.4
42338	64	M	NO	4	2.14	47.09	yes	0.011	56.9173	23	30	yes	yes	no	6527.94	6690.58	2	68	22.5	yes	9.4294	0.4
42340	60	F	NO	1	0.87	32.35	no	0.015	98.3236	15	24	yes	no	no	7812.28	8799.22	1	66	84.7	no	8.74513	1.1
42345	35	F	NO	4	1.45	27.6	no	0.04	93.0055	14	18	no	no	no	23721.4	23609.4	1	65	26.5	no	8.40738	0.5
42346	54	M	NO	3	5	30.3	no	0.05	64.0244	25	20	no	no	no	77488.4	77630.1	2	62	39.3	Borderline	7.7594	1.2
42349	19	M	NO	5	0.15	21.7	NA	0.06	90.5529	16	28	NA	NA	NA	26953.7	26888.4	1	73	55.6	no	7.68478	1.2
42350	52	M	YES	3	1.75	21.86	yes	233	99.0144	16	18	yes	no	no	26184.1	26179.2	1	73	101	no	9.25091	0.6
42351	42	F	NO	3	3.77	28.07	no	0.072	88.5429	56	33	yes	no	no	90241	90365.1	2	59	51	no	8.7112	0.4
42357	25	F	NO	3	4.38	24.56	no	0.022	99.7737	12	16	no	no	no	89818.3	90589.8	1	59	78.6	no	7.70256	0.3
42358	66	M	YES	1	NA	30.6	yes	0.027	98.649	26	25	no	no	no	3530.53	3723.04	2	70	58.9	no	8.37931	0.8
42359	44	M	NO	3	NA	20.82	NA	0.011	100.351	17	28	NA	NA	NA	58962.3	62267	1	63	80.1	no	8.284	0.9
42360	32	F	YES	4	0.95	31.31	NA	0.342	NA	NA	NA	NA	NA	NA	9646.99	10314.9	1	68	46.3	no	NA	NA
42362	40	F	NO	3	0.73	25.05	NA	168	68.9697	62	44	NA	NA	NA	34133.2	34447.6	1	69	50.7	no	9.46649	0.8
42364	21	M	YES	1	1.81	27.91	no	0.045	123.672	18	22	yes	no	no	5914.43	6284.18	2	69	34.5	no	10.0878	0.6
42365	60	M	NO	3	3.86	33.98	no	0.011	64.4874	31	29	no	no	no	108025	112349	2	72	30.1	no	8.58317	0.7
42366	50	M	NO	3	5	24.18	no	0.011	70.9638	15	20	yes	no	no	92858.8	92841.3	2	71	73.7	no	7.68386	0.6
42368	60	M	NO	2	1.67	27.7	yes	0.021	89.683	34	35	no	no	no	3832.35	4135.25	1	70	64.8	no	9.73341	0.6
42370	19	M	NO	3	0.2	22.76	NA	0.079	79.9326	19	25	NA	NA	NA	26953.7	26888.4	1	73	72.3	no	7.74932	1.4
42371	35	F	NO	4	2.56	15.42	NA	0.653	NA	NA	NA	NA	NA	NA	12040.5	11884.7	2	61	73.1	no	NA	NA
42374	47	M	NO	5	5	20.98	NA	0.011	NA	NA	NA	NA	NA	NA	42545.5	42904.7	1	73	53.5	no	NA	NA
42375	48	M	NO	3	2.46	25.2	no	72.8	69.2856	24	19	yes	no	no	84967.3	87860.1	2	67	76.4	no	9.43384	1.1
42376	21	F	NO	5	0.52	24.27	no	0.216	102.617	20	23	yes	no	no	59530.5	62197.9	1	68	97.6	no	7.92081	0.3
42377	37	F	NO	3	5	29.28	yes	218	73.0273	26	18	yes	no	no	77499.8	79515.8	2	67	57.6	no	8.30449	1.1
42379	65	M	NO	2	1.23	28.57	no	0.045	88.0241	16	21	no	no	no	5432.04	5514.1	2	68	67	no	9.26293	0.4
42381	38	F	NO	3	0.46	26.49	yes	322	106.572	16	21	yes	no	no	44570.6	44342.5	1	61	68.8	no	8.7834	0.9
42382	47	M	NO	3	3.69	27.56	no	0.053	100.313	21	21	yes	no	no	79814.8	80330.2	2	62	77.1	no	8.3004	0.5
42383	23	M	NO	3	0.48	23.34	no	0.06	70.9374	48	55	yes	no	no	38669.9	40171.2	2	68	95.7	no	8.01961	1.2
42384	49	F	NO	3	4.64	29.44	yes	254	70.5556	36	29	yes	no	no	80731.9	80318.8	2	62	66.6	no	10.3546	0.6
42386	51	F	NO	4	0.41	18.93	NA	1.75	110.98	24	29	NA	NA	NA	13299.1	13556.1	1	61	54.5	no	8.15047	0.5
42387	33	M	NO	3	2.92	27.57	no	0.188	74.2013	21	22	no	no	no	30324.2	30565.1	1	64	87.1	no	9.31077	0.9
42389	64	F	NO	3	NA	22.11	yes	396	70.6251	15	23	no	no	no	59522.8	61219.8	2	63	52	no	8.33831	0.5
42391	25	M	YES	4	0.85	22.72	yes	242	73.1514	33	31	yes	no	no	32415.4	33708	2	61	30.3	no	8.25323	0.9
42396	56	M	NO	2	2.14	31.16	no	0.015	42.0315	34	24	yes	no	no	10981.2	11008.4	2	62	32.3	no	9.05719	0.4
42398	18	M	NO	4	1.85	17.14	NA	0.011	NA	NA	NA	NA	NA	NA	9206.61	8927.97	2	70	65.2	no	NA	NA
42400	35	F	NO	3	5	25.77	yes	0.343	44.1023	20	24	yes	no	no	79198.6	88752.7	2	63	88.2	no	8.59165	0.7
42401	51	M	NO	5	0.53	15.5	NA	0.052	NA	NA	NA	NA	NA	NA	22646.8	23196.2	2	67	66.1	no	NA	NA
42402	57	M	YES	1	2.5	24.28	no	0.02	70.2606	23	38	no	no	no	6681.8	6782.74	2	72	49.5	no	8.00236	0.5
42403	32	F	NO	4	0.51	24.79	NA	1.89	NA	NA	NA	NA	NA	NA	10602.3	10465.1	1	74	84.2	no	NA	NA
42405	80	M	NO	3	1.31	29.05	yes	0.011	52.0749	15	23	no	yes	no	22147.6	21953.1	2	64	81.5	no	8.92565	1.5
42410	37	M	NO	1	0.25	33.26	NA	0.018	NA	NA	NA	NA	NA	NA	12642.1	13279	1	66	52.2	no	NA	NA
42415	37	M	YES	3	4.84	35.18	yes	259	79.7974	51	31	yes	no	no	72819.9	74814.5	2	62	60.9	no	8.87396	0.7
42416	62	M	NO	4	2.29	35.07	yes	0.015	44.4873	15	20	yes	no	no	10497.3	10633.6	2	65	62.8	no	8.61613	0.6
42420	57	M	NO	3	5	22.16	yes	357	61.2062	12	22	yes	no	no	79632.5	87175.4	1	63	96.6	no	8.02126	0.9
42422	80	M	NO	1	2.26	23.68	yes	0.477	86.363	30	19	yes	yes	no	10385.5	10689.5	2	74	57.8	yes	10.7316	1
42424	66	M	NO	4	1.07	30.81	yes	0.021	61.0561	17	23	yes	yes	yes	11654.5	11266.7	2	71	66.1	yes	8.82114	0.4
42425	47	M	NO	3	4.12	33.21	no	0.011	98.2584	34	34	yes	no	no	79169.2	82329.9	1	64	101	no	8.54714	0.7
42428	64	F	NO	3	NA	28.31	yes	162	91.8575	33	24	yes	no	no	104240	104431	2	61	61.5	no	8.28627	1.1
42430	54	M	NO	3	0.71	23.88	no	574	59.6693	14	24	yes	no	no	43484.1	45082	1	67	68.9	no	7.47817	1.2
42432	27	M	NO	1	1.14	41.87	no	0.011	119.687	23	18	no	no	no	12058.7	14558.4	2	69	42.5	no	8.96572	0.5
42433	53	M	NO	1	0.73	27.31	yes	256	50.6976	30	32	yes	yes	no	16143	17312.5	1	66	27.9	no	9.29261	1
42434	41	F	NO	1	NA	23.53	yes	4.79	89.167	22	24	yes	no	no	21719.9	21679.5	1	62	39.7	no	8.39299	2.2
42435	38	M	NO	1	1.18	21.2	yes	0.339	109.247	30	25	yes	no	no	36551.6	38215.7	1	71	62.9	no	8.40178	0.4
42436	43	M	NO	2	NA	22.71	no	0.011	110.213	14	17	yes	no	no	18007.4	17812.6	2	72	65.9	no	8.43815	0.8
42437	52	M	NO	3	0.55	44.17	no	0.11	71.817	18	21	no	no	no	21191.6	21802.8	1	64	49.6	no	9.134	1.1
42439	21	F	NO	1	0.39	27.47	no	0.05	129.311	40	28	yes	no	no	21719.9	21679.5	1	62	43.7	no	9.31722	0.6
42440	39	M	NO	3	5	24.38	yes	6.93	64.1	20	27	yes	no	no	55681.9	57041.5	2	69	37.7	no	8.05896	0.7
42441	64	M	NO	5	2.9	30.77	yes	351	87.1981	17	18	no	no	no	57803.2	56552.8	2	70	116	no	9.04841	0.6
42443	31	M	NO	1	NA	24.25	NA	0.011	NA	NA	NA	NA	NA	NA	9085.78	9138.74	1	73	65.7	no	NA	NA
42445	36	F	NO	3	4.01	30.63	no	0.011	114.584	20	22	yes	no	no	84088.4	87143.1	2	67	116	no	8.02617	0.8
42446	58	F	NO	1	0.31	27.5	no	0.036	70.7071	17	23	yes	no	no	32729.6	33177.1	2	65	58.8	no	8.41892	0.6
42457	27	M	NO	1	1.76	23.76	no	1.32	118.023	16	22	no	no	no	21719.9	21679.5	1	62	68.3	no	8.88225	1.1
42458	31	F	YES	3	2.37	22.09	NA	0.171	NA	NA	NA	NA	NA	NA	41273.3	46980.8	1	63	91.3	no	NA	NA
42459	58	M	NO	3	5	27	no	0.031	58.016	28	26	no	no	no	120732	120349	2	61	77.3	no	8.32361	0.7
42460	59	M	YES	4	5	41.79	no	0.026	48.6052	30	36	no	no	no	19455.2	19347.4	1	65	37.3	yes	9.38564	0.7
42461	31	M	YES	3	1.41	14.56	NA	0.028	NA	NA	NA	NA	NA	NA	21024.6	22036.9	2	64	59.6	no	NA	NA
42464	49	M	NO	1	4.24	30.24	yes	0.049	73.3466	33	40	no	no	no	15309.1	15128.9	1	69	39.3	no	9.00822	0.5
42466	53	M	NO	1	NA	18.83	NA	0.02	114.763	16	17	NA	NA	NA	13667	13924.1	2	71	57	no	7.83043	0.5
42467	27	M	NO	3	5	27.67	no	0.041	126.725	18	17	yes	no	no	81656.5	87318.2	1	73	37.7	no	8.02388	0.7
42469	39	F	NO	1	0.32	15.91	NA	0.121	120.741	12	30	NA	NA	NA	9480.29	10136.2	1	64	79.1	no	7.28927	0.9
42471	50	M	NO	3	5	27.38	no	0.011	72.8331	34	27	yes	no	no	79632.5	87175.4	1	63	83.2	no	8.5841	0.9
42473	53	M	NO	3	5	20.86	no	0.011	56.2201	27	29	yes	no	no	66478.7	67688.9	1	70	96.4	no	8.11895	0.8
42519	25	M	NO	1	2.5	23.92	yes	175	64.9203	27	27	yes	no	no	5534.66	5972.1	2	72	95.5	no	9.35626	0.7
42533	66	F	NO	3	4.65	24.8	no	0.011	57.4565	20	27	yes	no	no	62025	63760.1	1	68	76.2	no	8.13212	0.8
42590	54	F	NO	3	1.46	42.61	yes	273	95.2424	32	26	yes	yes	no	29636.3	30175.8	1	71	69.7	yes	10.5242	0.7
42595	44	F	NO	3	0.58	23.35	NA	153	87.3076	151	105	NA	NA	NA	26500.2	27134.3	1	67	79.4	no	9.16089	0.7
42621	54	M	NO	3	0.71	34.62	no	184	92.4443	23	20	yes	yes	no	24155.2	25217.7	1	67	42.7	yes	10.5769	0.6
42632	65	F	NO	3	5	27.38	no	0.015	65.5492	20	24	yes	no	yes	59356.4	60045.8	1	60	85.3	no	8.91442	0.7
42639	64	M	NO	3	5	30.35	yes	155	46.9277	21	22	yes	no	no	46864.7	47353.4	1	61	66.3	no	9.91406	0.7
42652	49	F	NO	3	3.92	34.72	yes	1.6	79.5776	38	28	yes	no	no	105033	106896	2	67	65.9	no	9.22779	1.3
42670	62	M	NO	3	2.92	29.29	yes	140	92.2977	NA	NA	no	no	no	61297.2	62009.2	1	63	64.9	no	NA	NA
42672	64	F	NO	4	1.45	22.15	yes	0.586	66.0113	15	24	yes	no	no	9742.31	9845.97	2	60	75.8	no	7.38399	0.8
42681	59	M	NO	4	0	30.08	no	0.351	17.8795	17	19	yes	no	no	23747.3	25621.7	2	67	70.4	no	8.41183	0.6
42696	76	F	NO	3	2.24	28.82	yes	0.011	65.8295	19	17	yes	no	no	11530.6	12352.5	2	61	84.7	yes	9.09105	0.5
42699	62	M	NO	3	0.96	36.94	no	0.011	53.9381	NA	NA	no	yes	no	16702.9	18536	2	63	31.4	Borderline	NA	NA
42700	64	M	NO	5	1.44	28.25	no	0.018	60.4109	21	35	yes	no	no	40868.5	41825.3	2	69	57.8	no	8.50835	0.9
42702	70	F	NO	3	1.1	35.76	yes	145	85.1174	24	24	yes	no	no	20747.6	20783.5	1	67	22.5	no	8.12991	0.5
42727	26	M	NO	2	1.76	21.71	yes	126	113.877	50	26	yes	no	no	33184.4	36352.1	1	71	24.4	no	9.76354	1
42740	70	F	NO	3	2.14	27.93	no	0.029	44.549	31	30	yes	no	no	33413	36761.1	2	62	75.2	no	9.54838	0.8
42741	58	M	NO	1	5	22.5	yes	185	58.016	15	19	yes	no	no	11327.8	11355.8	2	64	98.8	no	8.28096	0.6
42751	76	M	NO	3	5	34.52	yes	0.048	33.0659	15	18	NA	yes	no	28153.1	28546.7	1	67	52.1	yes	9.26303	0.7
42763	46	M	NO	4	3.49	20.19	yes	464	108.485	20	31	yes	no	no	20658.9	20348	1	67	51.6	no	8.28539	0.8
42781	39	M	NO	3	4.46	30.2	yes	251	103.938	23	22	yes	no	no	64391.8	70921.3	2	60	66.6	no	8.92532	0.7
42792	66	M	NO	3	NA	26.4	yes	0.183	65.0904	22	27	yes	yes	yes	46864.7	45850.9	2	64	82.2	no	8.54898	0.9
42835	64	M	NO	3	2.31	27.47	yes	588	53.1856	28	25	yes	no	no	55531.6	57203.1	2	59	73.4	no	8.18869	0.7
42844	68	M	NO	3	5	27.58	yes	0.011	50.5976	38	28	yes	no	no	59356.4	60606.7	1	60	102	no	9.58239	0.7
42850	53	M	NO	3	4.5	25.65	yes	351	93.096	20	21	no	no	no	25841.6	28409.4	2	59	98.9	yes	8.76951	0.6
42904	47	F	NO	1	2.14	21.3	no	0.179	107.725	22	19	yes	no	no	22291.9	22029.5	2	66	59.5	yes	9.19604	0.8
42911	38	M	NO	3	1.45	20.61	yes	532	104.671	25	27	no	no	no	27623.9	28816.5	1	71	67.8	no	8.54384	0.7
42947	66	M	NO	3	5	21.11	yes	171	58.1449	19	20	yes	no	no	40868.5	42345.5	2	69	57.3	no	8.69115	1.1
42960	62	M	NO	3	5	24.75	no	0.016	66.9453	15	20	yes	no	no	95352	95049.2	1	60	131	no	8.70723	0.5
42982	50	F	NO	3	5	23.97	no	0.025	64.2911	34	35	yes	no	no	82326.8	82477.4	1	60	62.3	no	8.46062	1
42993	38	F	NO	2	2.36	33	yes	129	34.9642	21	21	yes	no	no	14772.3	14808.9	2	61	78.5	no	9.63184	0.7
43041	38	M	NO	3	1.45	28.76	yes	406	109.247	21	20	yes	no	no	43692	44016.2	1	71	86.2	no	9.3165	0.5
43050	44	F	NO	4	3.57	27.67	no	0.011	108.322	16	22	NA	no	no	30227.9	32769.2	1	59	32.6	no	8.31238	0.6
43073	75	M	NO	3	1.57	26.23	yes	44.8	56.6092	17	22	yes	no	no	13578.1	13387.6	2	61	50.3	no	8.65225	0.8
43074	43	M	NO	3	1.99	24.03	yes	253	76.504	24	24	yes	no	no	88836.1	92556.6	1	67	67.1	no	8.55487	0.8
43084	59	F	NO	3	1.83	32.06	yes	0.712	52.2045	22	21	yes	no	no	16345.5	17844.4	2	60	50.5	no	9.09583	0.7
43112	23	M	NO	3	1.57	22.95	yes	199	88.0439	24	21	yes	no	no	81517.4	84512.9	1	67	145	no	8.00737	1
43138	20	M	NO	4	0.23	25.35	no	0.598	123.972	47	93	yes	no	no	23532.3	23741.6	1	64	17.7	no	7.91206	1.5
43168	78	M	NO	1	1.28	30.78	yes	0.017	79.0308	15	20	yes	no	no	10263.8	11189.8	1	66	51	no	8.99783	0.8
43172	47	F	NO	3	5	28.93	no	0.299	67.2513	24	23	yes	no	no	88460.3	90029	2	68	44.1	no	8.43555	1.1
43186	67	M	NO	3	2.43	32.72	yes	0.015	88.3125	27	23	yes	no	no	49517.6	50676.9	2	64	88.4	yes	9.16388	0.7
43221	34	M	NO	3	0.51	24.85	yes	414	73.6818	20	20	yes	no	no	22515	23648.7	2	59	65.4	no	9.51565	0.9
43229	53	M	NO	5	1.45	28.27	yes	412	56.2201	18	19	yes	no	no	18604	18638	1	67	102	no	9.91225	0.8
43232	46	M	NO	3	5	25.65	no	0.021	72.0582	30	28	yes	no	no	88460.3	90029	2	68	52.1	no	8.27601	0.9
43235	66	M	NO	1	3.57	32.46	no	0.011	50.2271	14	15	yes	yes	no	7160.65	7721.62	2	72	32.3	no	9.58314	0.7
43240	72	F	NO	2	3.29	32.79	yes	2.54	71.7185	19	23	no	no	no	6340.4	7151.78	1	62	33.3	no	8.86609	0.9
43247	49	F	NO	1	0.98	21.06	no	0.146	73.3466	14	20	yes	no	no	15233	16759.6	1	71	68	no	8.67386	0.7
43310	70	F	NO	3	1.42	34.44	yes	0.025	49.8918	25	28	yes	no	no	26604	26120	1	61	63.3	no	8.98193	0.7
43318	69	M	NO	3	5	25.47	yes	528	56.2583	18	27	no	no	no	59356.4	60606.7	1	60	51.9	no	9.14735	0.8
43358	71	M	NO	4	NA	29.37	yes	0.162	55.4734	24	25	yes	no	no	9672.49	9736.52	1	61	53.8	no	8.35232	1
43382	49	M	NO	3	NA	31.55	no	0.015	96.502	16	20	yes	no	no	107370	108063	2	61	77.2	no	8.36054	0.6
43388	48	M	NO	4	3.11	18.8	NA	0.017	NA	NA	NA	NA	NA	NA	9314.68	9291.51	2	67	64.6	no	NA	NA
43418	63	F	NO	4	1.31	33.01	yes	0.16	89.4074	21	23	yes	no	no	9145.18	9906.99	1	62	28.5	no	10.0757	0.5
43432	64	M	NO	3	2.27	27.61	yes	0.011	91.01	27	21	yes	no	no	52484.7	51349.4	2	71	63.1	no	8.59415	0.8
43440	42	M	NO	2	1.45	27.66	no	0.074	54.7703	39	30	no	no	no	16110.4	16682.2	1	62	71.6	no	9.33974	0.6
43441	63	F	NO	3	1.64	32.66	yes	0.127	95.7678	19	26	no	no	no	25164.3	25456.5	2	59	68	no	8.78462	0.6
43451	36	M	NO	3	5	27.09	yes	403	62.674	31	27	yes	no	no	78136.7	82235.8	2	72	86	no	8.5415	0.5
43464	76	M	NO	3	5	27.02	no	0.011	80.8027	28	29	yes	yes	no	31468.4	32318.3	2	71	61.6	no	8.23655	1.8
43474	69	F	NO	3	1.25	31.14	no	0.082	89.537	17	21	no	no	no	24057.1	24336.5	2	63	77	no	7.74954	0.7
43475	31	M	NO	3	1.16	23.62	yes	501	83.2326	15	23	yes	no	no	75231	78517.7	1	61	77.4	no	8.62047	0.7
43476	50	F	NO	3	5	23.96	yes	484	79.0205	27	25	yes	no	no	83459.2	83611.8	2	63	116	no	8.40827	0.6
43477	40	F	YES	4	0.99	14.71	NA	1.53	NA	NA	NA	NA	NA	NA	10210.8	10696.1	2	67	101	no	NA	NA
43478	43	M	NO	1	0.71	32.3	no	0.041	105.476	27	38	no	no	no	27917.2	33919.8	1	69	25.6	no	10.4717	1
43482	29	M	NO	3	NA	29.52	yes	349	121.603	17	15	yes	no	no	126934	129779	2	61	57.3	no	7.93039	0.8
43484	80	F	NO	4	0.79	25.67	yes	590	82.4818	16	21	no	no	no	12310.3	12093.1	2	67	38.4	no	9.05369	0.6
43486	39	M	NO	5	1.71	27.03	yes	158	62.03	31	37	yes	no	no	20748.6	22114.2	1	59	34	no	7.86076	0.5
43487	55	F	NO	4	0.44	23.02	NA	3.27	101.838	15	25	NA	NA	NA	15338.3	15918.2	1	64	51.2	no	7.31655	0.5
43488	53	F	NO	1	0.58	30.86	no	0.677	95.9138	26	23	yes	no	no	23373.2	24672.6	1	66	70	no	8.25946	0.8
43489	64	F	NO	4	NA	23.02	no	0.019	75.8642	27	21	no	no	no	9145.18	9646.59	1	62	41.5	no	9.20221	0.7
43490	33	F	NO	1	1.09	27.59	NA	0.011	125.939	31	28	NA	NA	NA	16301.8	16799.6	1	66	41.9	no	8.94298	0.8
43492	51	F	NO	3	3.71	25.39	yes	0.011	88.2989	22	18	yes	no	no	58828.4	61183.4	2	66	33.5	no	7.78447	0.7
43493	38	M	YES	1	0.96	41.75	no	0.032	111.865	24	26	no	no	no	5920.11	6516.51	2	61	44.2	no	9.35954	0.7
43498	78	M	NO	2	1.1	27.46	yes	0.021	52.8117	17	25	yes	no	yes	7872.35	7898.12	1	60	76.8	no	8.89289	1
43500	63	M	NO	3	5	27.68	yes	0.057	58.6801	33	31	yes	no	no	63205.8	61838.5	1	69	120	no	8.90164	1
43501	49	F	YES	4	2.83	16.4	NA	1.48	75.3217	16	23	NA	NA	NA	15205.4	15985.5	2	64	25.5	no	8.31164	0.7
43504	53	M	NO	5	5	17.7	NA	0.02	NA	NA	NA	NA	NA	NA	47541.4	49228.4	2	71	63.4	no	NA	NA
43507	32	F	NO	1	0.96	16.6	NA	0.022	NA	NA	NA	NA	NA	NA	8382.36	8288.45	1	65	56.7	no	NA	NA
43511	37	M	NO	3	0.57	29.58	NA	86.3	111.041	11	18	NA	NA	NA	34682.5	36895.6	2	59	56.6	no	9.08987	0.4
43521	52	M	NO	3	0.82	26.74	yes	70.9	99.0144	16	20	no	no	no	29253.3	30886.5	1	61	57.5	no	8.77013	0.5
43523	68	F	YES	4	1.46	25.28	yes	499	73.7622	19	21	NA	no	no	10010.6	10844.5	1	64	51.3	yes	8.881	0.9
43526	72	M	NO	2	NA	21.58	no	0.026	82.433	17	23	yes	no	no	8470.39	8534.21	1	72	15.7	no	7.92299	1
43527	67	M	NO	1	2.94	30.95	yes	95.5	64.6348	50	33	yes	no	no	8017.06	8168.36	1	71	65	yes	8.76092	0.7
43529	68	M	NO	3	2.32	37.7	no	0.046	84.782	30	25	yes	no	no	81626.7	81659.6	1	61	45.8	yes	7.79544	1.3
43533	74	F	NO	4	1.61	31.31	yes	0.015	54.3166	18	16	yes	no	no	10497.3	11798.7	2	65	44.4	yes	8.61332	0.5
43534	45	F	NO	3	5	22.2	no	0.124	85.4352	14	18	yes	no	no	120190	119331	2	60	69.2	no	9.16936	1.1
43537	23	M	NO	5	1.47	26.65	no	0.021	88.0439	17	24	yes	no	no	51019.2	51587.8	1	69	75.1	no	7.94715	0.8
43538	47	F	NO	1	1.73	19.82	NA	16.9	70.6537	14	17	NA	NA	NA	17639.6	18346.9	2	65	71.1	no	7.292	0.6
43539	51	M	NO	1	5	35.26	NA	0.051	110.98	29	28	NA	NA	NA	12723.6	13157.3	1	63	63.7	no	7.834	1.3
43542	60	F	NO	3	NA	21.14	no	0.011	104.181	24	33	yes	no	no	70866.5	89656.9	1	69	87.7	no	7.57712	0.7
43543	63	F	NO	1	5	33.25	no	0.017	66.4767	28	26	yes	yes	no	6421.42	6542.61	1	60	57.1	no	10.1404	0.9
43544	42	F	NO	2	2.02	21.6	NA	0.011	83.5884	13	22	NA	NA	NA	12845.7	13125.2	2	71	30.3	no	8.36042	0.8
43546	72	F	NO	4	1.47	23.88	no	0.13	71.7185	11	17	yes	no	no	13104.9	13027.6	2	67	51.1	no	8.29305	0.4
43552	53	M	NO	3	2.59	23.48	yes	418	103.279	12	18	yes	no	no	80250.4	82537.6	2	68	68	no	8.13241	0.4
43553	24	F	NO	4	2.5	56.54	no	0.099	122.236	24	33	no	no	no	26529.8	28721.5	2	68	17.8	no	8.128	0.6
43555	40	F	NO	1	0.46	48.21	no	0.46	58.4278	36	22	yes	no	no	27181	28371.9	2	64	75.7	no	9.49642	0.7
43557	24	M	NO	3	3.65	28.81	yes	0.963	119.455	16	22	yes	no	no	82133.2	86429.4	2	68	129	no	8.24853	1.5
43558	69	M	NO	3	5	24.15	yes	0.03	53.0957	18	36	yes	yes	no	47908.5	46872.2	2	63	101	yes	7.93737	1
43559	21	F	NO	3	1.67	19.89	no	0.011	129.311	17	26	yes	no	no	75648.3	78017.1	1	73	32.3	no	8.73255	0.3
43561	21	F	NO	3	0.29	19.1	no	0.065	112.491	65	92	NA	no	no	75648.3	78017.1	1	73	138	no	6.8977	0.5
43562	52	F	NO	2	3.57	27.72	yes	0.011	82.5365	32	25	NA	no	no	14099.7	14917.6	2	69	39.9	no	9.43756	0.7
43565	46	M	NO	1	1.45	24.5	no	0.059	103.277	23	27	yes	no	no	15380.1	16235.2	1	65	45.2	no	9.29835	1.3
43568	25	M	YES	4	0.85	22.95	yes	481	75.7351	23	27	no	no	no	31914.6	32584.5	2	61	28.1	no	8.85116	1
43569	49	M	NO	4	NA	23.57	NA	0.388	104.06	13	18	NA	NA	NA	18577	19213.1	2	72	29.6	no	7.64969	0.6
43570	70	F	NO	3	4.72	29.01	no	0.015	78.4813	21	33	yes	no	no	41483.4	43999.4	2	61	61.8	no	9.15525	0.8
43571	24	M	NO	3	3.27	20.25	yes	0.024	45.4665	22	24	yes	no	no	80731.9	80318.8	2	63	66.1	no	8.01467	0.7
43573	76	F	NO	3	NA	26.26	yes	0.011	59.8871	19	22	yes	yes	no	30137	32585.1	2	62	79.6	yes	9.39918	0.8
43575	47	F	NO	4	1.51	50.82	yes	0.017	74.3843	12	16	yes	no	no	24765.2	25268.8	1	59	33.7	yes	8.7045	0.4
43579	41	M	NO	2	NA	21.56	no	1.39	61.1647	20	22	yes	no	no	23922.1	24664.1	2	62	40.9	no	8.22684	0.5
43581	47	M	NO	1	2.27	22.77	yes	92.6	58.6403	27	32	yes	no	no	24613.9	25381.7	1	71	93.8	no	9.05298	1
43582	36	F	NO	2	2.66	30.98	no	0.276	70.9351	39	30	yes	no	no	24674.9	26462.5	1	72	58	no	9.17004	0.7
43583	45	M	NO	4	1.93	28.79	yes	18.2	66.5893	13	20	yes	no	no	27581.5	28169	1	64	55.3	no	8.1747	0.7
43585	45	F	NO	1	2.04	37.12	yes	115	112.97	29	23	yes	no	no	11630.5	13739.4	2	70	52.9	no	8.33591	0.4
43586	42	F	YES	3	1.17	46.33	yes	189	111.576	30	23	no	no	no	27331.9	27136.4	1	67	53.8	no	8.95325	0.6
43588	48	M	NO	3	5	54.9	no	0.285	101.836	25	22	no	no	no	80591.3	80702.1	1	67	81	no	8.45457	0.9
43592	70	M	NO	3	1.29	27.09	yes	26	90.2399	23	20	no	no	no	69052.2	71231	2	60	59.1	no	9.32148	0.7
43593	58	M	YES	4	NA	28.05	no	0.011	46.6277	36	37	yes	no	no	16090.3	15848.1	2	71	33.9	no	7.73127	0.7
43594	55	M	NO	1	1.69	31.4	no	0.465	64.3534	37	14	no	no	no	10857.6	11175.4	1	74	60.9	no	9.34714	0.7
43595	49	M	NO	3	5	29.17	yes	105	101.59	23	26	yes	yes	no	88460.3	92349.7	2	68	86.1	no	8.80387	1
43604	44	F	NO	3	0.58	35.68	NA	245	87.3076	25	29	NA	NA	NA	28295.2	29881.1	1	63	84.3	no	8.43403	1.2
43610	80	F	NO	1	2.41	43.72	yes	3.46	79.3434	30	23	yes	no	no	9420.99	10365.1	1	70	51.7	yes	9.08795	0.7
43612	54	M	YES	4	1.57	26.88	yes	203	93.5437	19	24	yes	no	no	21630.1	22368.1	1	63	42.1	yes	9.24455	0.7
43614	64	M	NO	3	1.35	25.91	yes	0.219	46.4668	16	41	yes	no	no	58859.1	57830.4	2	62	31.2	no	8.60447	0.9
43616	40	F	NO	2	3.23	33.51	NA	0.011	105.085	21	25	NA	NA	NA	10159.9	10202	1	70	54.4	no	8.86715	0.4
43622	25	F	NO	4	2.5	24.95	no	0.015	84.5874	15	21	no	no	no	28954.7	31371.9	2	67	71.1	no	7.80792	0.5
43624	53	M	YES	4	4.29	37.79	no	0.011	102.737	25	29	yes	no	no	20000.3	21578.9	2	68	62.7	yes	9.2511	0.4
43625	80	M	NO	1	1.33	23.52	NA	0.011	81.335	41	47	NA	NA	NA	11533.5	11885.1	1	65	37.5	no	7.94874	0.7
43628	38	M	YES	4	2.85	29.45	NA	0.032	104.671	23	22	NA	NA	NA	19889.7	20336.8	1	69	28.2	no	7.71869	0.6
43629	39	M	NO	1	1.97	37.66	no	0.017	117.149	16	18	no	no	no	16356.3	19746.9	2	71	43.7	no	8.42233	0.8
43630	43	F	NO	3	4.72	20.43	NA	0.023	80.728	16	21	NA	NA	NA	64771.5	66321.4	2	63	83.3	no	8.51399	0.7
43631	51	M	NO	3	5	26.14	NA	0.027	97.1208	20	19	NA	NA	NA	78856.1	79280	1	64	85.4	no	8.06699	1.1
43634	25	F	NO	3	0.96	20.28	no	0.011	92.8835	15	20	yes	no	no	104333	105230	2	62	121	no	8.17527	0.5
43635	64	F	NO	1	1.97	29.91	no	0.302	95.5993	17	16	no	no	no	5782.23	6330.88	1	71	41.1	no	9.05111	0.4
43636	38	F	NO	3	3.87	23.57	no	0.011	69.9455	27	32	yes	no	no	53454.4	53878.9	1	60	91.6	no	8.31972	0.9
43639	77	M	NO	3	1.46	29.3	yes	0.078	42.8321	21	24	yes	no	no	24693	25359.9	1	62	80.2	no	8.87871	0.7
43641	38	F	NO	3	0.46	33.85	no	1.55	114.756	14	18	no	no	no	61164.9	61690.3	1	61	70.6	no	9.007	0.7
43642	56	F	NO	1	2.84	21.63	NA	0.011	85.2514	7	18	NA	NA	NA	16533.1	17037.1	2	65	24.8	no	8.26127	0.6
43643	31	M	YES	2	4.83	19.33	NA	0.02	NA	NA	NA	NA	NA	NA	12999.9	14299.5	2	61	79.9	yes	NA	NA
43646	46	F	NO	1	1.88	29.86	NA	0.011	82.4297	91	54	NA	NA	NA	12845.7	12973.9	2	71	36.4	no	8.39931	0.6
43647	29	M	NO	2	3.41	45.19	no	0.307	137.885	24	22	no	no	no	20569.3	20346.8	2	71	7.57	no	8.00903	0.4
43648	38	M	NO	1	0.62	18.18	NA	0.011	NA	NA	NA	NA	NA	NA	10961	11038.8	1	69	53.8	no	NA	NA
43651	37	M	NO	1	1.62	18.73	NA	0.011	131.363	16	40	NA	NA	NA	12370.6	12748.3	1	65	51.3	no	8.58438	0.7
43653	39	M	NO	3	5	26.67	yes	0.017	71.1388	23	29	yes	no	no	57542.1	60282.1	2	68	54.3	no	7.93612	0.9
43658	26	M	NO	3	0.03	17.99	NA	5.62	NA	NA	NA	NA	NA	NA	25863.6	26082	2	59	69.9	no	NA	NA
43659	48	M	NO	3	2.57	25.8	NA	0.467	101.836	15	16	NA	NA	NA	69332.4	70991.4	1	61	92.9	no	7.78655	0.8
43660	47	F	NO	4	1.51	35.84	NA	0.017	85.4869	19	20	NA	NA	NA	15977.3	16101.1	1	59	19.6	no	7.98037	0.5
43661	26	F	NO	4	1.45	NA	NA	0.187	132.286	14	20	NA	NA	NA	15338.3	15918.2	1	64	25.6	no	7.89357	0.7
43662	38	F	NO	3	0.7	29.6	no	0.086	114.756	20	19	no	no	no	41782.2	42092.2	1	69	58	no	8.19202	0.5
43667	32	M	NO	2	2.3	13.72	NA	0.186	NA	NA	NA	NA	NA	NA	8471.21	8298.07	1	60	69.7	no	NA	NA
43669	42	M	NO	2	1.36	16.88	NA	0.011	NA	NA	NA	NA	NA	NA	11363	12529.5	1	72	59.6	no	NA	NA
43671	73	F	NO	3	1.21	37.63	no	0.286	34.5939	23	23	yes	no	yes	8716.69	8946.89	2	62	59.4	no	9.60639	0.4
43672	65	M	NO	3	NA	19.08	no	0.048	86.2431	16	22	yes	no	no	59522.8	63233.7	2	63	94.5	no	8.40749	0.9
43674	57	F	YES	4	4.02	38.93	no	0.163	49.2929	13	19	no	yes	no	22428.7	22837.2	1	59	9.37	no	8.5415	0.7
43675	33	F	NO	3	2.12	15.55	NA	2.06	NA	NA	NA	NA	NA	NA	43135.8	49100.8	2	61	75.3	no	NA	NA
43677	74	M	NO	2	1.66	28.76	NA	0.023	NA	NA	NA	NA	NA	NA	8471.21	8298.07	1	60	82.5	no	NA	NA
43678	45	F	NO	3	1.4	38.85	no	727	75.4367	29	26	yes	no	no	22505.4	22501.1	1	60	47.7	no	9.27332	0.8
43679	56	F	NO	3	4.38	27.16	yes	0.079	55.0477	24	24	yes	no	no	82326.8	82477.4	1	60	91.3	no	8.92106	1.3
43680	56	M	NO	2	5	31.17	no	0.053	101.126	30	23	yes	no	no	11859.8	12033.5	1	63	59.2	no	8.51228	0.6
43683	51	F	NO	3	5	25.56	no	0.011	63.8411	25	22	yes	no	no	82326.8	82477.4	1	60	65.5	no	8.67931	0.7
43684	67	M	NO	1	1.71	26.38	no	0.098	64.6348	19	27	yes	no	no	9618.8	10649.7	2	65	80.7	yes	10.085	0.8
43685	32	M	NO	2	2.3	13.59	NA	0.359	NA	NA	NA	NA	NA	NA	7777.95	7621.79	1	60	70.9	no	NA	NA
43688	53	M	NO	1	5	22.1	no	0.011	98.3213	14	21	yes	no	no	25274.2	25651.3	1	66	51.3	no	8.24931	1.3
43689	36	F	NO	5	5	23.02	yes	2.52	70.9351	15	21	yes	no	no	66713.2	73478	1	63	69.2	no	8.63578	1
43691	44	F	NO	3	0.59	20.77	no	0.057	102.173	9	16	yes	no	no	23547.2	23378.8	1	62	95.3	no	7.80282	0.5
43695	33	F	NO	3	5	28.09	no	0.011	77.9552	20	18	yes	no	no	84779.4	88489.9	2	72	77.9	no	9.04364	0.5
43696	29	M	NO	4	NA	24.35	yes	216	84.4102	21	23	yes	no	no	23161.6	23235	1	68	31.6	no	6.59099	0.6
43697	79	M	NO	3	1.97	25.3	yes	0.011	78.4776	26	21	yes	no	no	30052.8	29506	1	60	66.4	no	9.17316	1.3
43699	61	M	NO	4	3.37	17.75	no	0.766	63.2387	15	20	no	no	no	6451.24	6409.69	2	62	29.6	no	8.93518	0.6
43701	45	M	NO	4	4.62	23.63	NA	0.115	67.3872	17	23	NA	NA	NA	17564	17796.8	2	67	33.2	no	7.3994	0.6
43704	55	M	NO	2	5	17.74	NA	0.011	70.3194	24	70	NA	NA	NA	9828.12	9926.24	1	70	81.9	no	7.63385	1.1
43708	46	F	NO	2	5	33.08	yes	0.612	59.0537	27	29	yes	no	no	11086.9	11432.7	2	73	46.6	no	9.5045	1
43710	50	M	YES	3	4.72	38.22	no	0.011	97.8054	33	23	yes	no	no	94535.8	105298	2	63	70.6	yes	9.63096	1.6
43716	29	F	NO	3	4.01	20.97	yes	139	125.674	16	14	yes	no	no	83742.8	86036.6	2	62	62.8	no	9.00455	0.6
43717	34	M	NO	1	3.69	30.87	no	0.053	54.6693	29	23	yes	no	no	31367.7	34107.8	2	72	54.3	no	8.48859	1
43718	61	M	YES	4	2.88	45.66	yes	0.018	35.0601	20	17	yes	yes	no	6009.67	7421.14	1	74	87.6	yes	8.68854	0.9
43719	43	F	NO	4	0.63	26.71	NA	0.011	94.8716	10	16	NA	NA	NA	20626.9	20900.3	2	65	37.1	no	7.6627	1.1
43720	64	M	NO	4	5	41.02	yes	83.3	56.2626	16	21	yes	no	no	7750.96	7944.07	2	67	63.7	yes	8.21879	0.7
43723	52	M	NO	3	4.48	25.94	no	0.046	59.1613	14	18	yes	no	no	89748.1	90689.4	2	62	89.3	no	8.49054	0.5
43725	50	F	NO	4	0.09	27.36	NA	1.26	67.4771	14	20	NA	NA	NA	15205.4	15985.5	1	61	44.2	no	7.32712	0.7
43726	79	M	YES	4	3.29	30.46	no	0.027	26.9325	14	19	no	yes	yes	15412.6	16215.9	2	66	90.4	yes	8.67863	0.7
43727	61	M	NO	2	0.66	33.1	no	0.112	92.9483	46	43	no	no	no	19909.2	20564	2	72	43.1	no	8.74401	0.6
43732	33	M	NO	4	3.56	25.83	yes	0.032	74.2013	48	91	yes	no	no	23355	26667.8	2	67	60.6	no	8.18032	0.7
43735	47	F	NO	4	2.9	22.52	NA	0.226	85.4869	15	26	NA	NA	NA	10685.3	10679.5	1	62	56.1	no	7.72665	0.8
43737	57	F	NO	4	3.52	32.6	NA	0.043	102.645	15	21	NA	NA	NA	14624.5	15177.5	2	74	55.5	no	9.19665	0.5
43741	39	F	NO	5	0.37	35.1	NA	0.169	83.0285	24	25	NA	NA	NA	17144.8	17399.1	2	60	57.9	no	8.37805	1
43742	36	F	NO	1	0.96	46.62	no	0.124	108.08	27	36	no	no	no	18731.8	22149.8	1	69	75.4	yes	9.19639	0.5
43747	29	M	NO	1	2.28	42.95	no	0.018	111.502	24	24	yes	no	no	35166.8	37551.5	1	66	33.3	no	9.24706	0.6
43749	57	F	NO	2	1.97	21.04	yes	203	61.2062	15	16	yes	no	no	7297.43	7555.39	1	72	39.6	no	8.01086	0.7
43750	38	M	NO	3	1.24	16.37	NA	2.11	114.756	18	32	NA	NA	NA	32507.1	33284.9	1	61	78.8	no	8.3004	1.5
43751	46	M	NO	3	3.49	22.52	NA	0.025	NA	NA	NA	NA	NA	NA	40324.7	45901.1	1	63	85.4	no	NA	NA
43753	40	M	NO	1	NA	24.7	NA	0.025	119.896	109	71	NA	NA	NA	15315.7	15782.6	1	66	59.6	no	8.63257	0.7
43755	30	M	YES	2	1.26	16.78	NA	0.023	NA	NA	NA	NA	NA	NA	8216.98	8049.04	1	62	52.3	no	NA	NA
43756	61	F	NO	1	0.65	29.69	yes	0.268	62.4594	23	26	no	no	no	5534.66	6545.07	2	72	65	no	8.37008	0.6
43759	38	F	NO	4	5	24.85	no	24.9	81.3726	20	26	yes	no	no	22437.3	22636.8	1	74	67.8	no	8.42617	1
43761	80	F	NO	4	1.21	27.02	no	0.011	52.0749	33	31	no	no	no	7540.29	8475.05	1	72	75.4	no	8.74257	0.9
43770	46	M	NO	3	5	25.19	yes	0.011	112.846	20	25	yes	no	no	80250.4	82537.6	2	68	83.1	no	8.08795	0.7
43772	55	M	YES	3	1.19	29.02	no	0.778	90.4189	19	24	no	no	no	29941.8	30103	2	59	92.7	no	8.57461	0.6
43774	25	F	NO	2	1.11	23.56	no	0.011	127.092	22	23	no	no	no	17504.3	18156	2	68	15.3	no	9.20543	0.4
43775	51	M	YES	1	5	35.58	no	0.037	104.74	25	25	no	no	no	15038	16309.9	2	70	46.9	yes	9.19136	1.2
43776	48	M	NO	1	5	41.63	no	0.011	47.3057	56	32	yes	no	no	28374.3	31153.8	2	65	76.9	no	8.83783	0.9
43777	26	M	NO	3	2.21	23.68	yes	0.392	82.9275	19	19	yes	no	no	124340	123704	2	60	106	no	8.85409	1.1
43785	48	M	NO	3	2.46	34.6	yes	340	72.9045	38	32	yes	no	no	92595.8	96222.4	2	67	53.8	no	10.5563	0.7
43786	71	M	NO	1	3.41	23.73	yes	0.011	60.4526	17	23	yes	no	no	8741.37	9173.76	2	70	62.5	no	8.80117	0.8
43789	52	M	NO	3	1.16	22.66	NA	0.023	104.007	18	21	NA	NA	NA	27645	29194.4	1	63	75.3	no	8.55487	0.7
43790	36	F	NO	3	3.5	23.47	no	0.011	95.1532	11	12	yes	no	no	83118.6	83152.1	2	59	80.6	no	7.6014	0.5
43791	53	M	NO	1	0.73	15.89	NA	0.05	NA	NA	NA	NA	NA	NA	12642.1	13945.1	1	66	69.2	no	NA	NA
43794	70	F	NO	2	1.18	44.11	yes	0.041	40.9034	12	22	yes	no	no	8769.32	9341.17	1	72	44.7	no	8.7483	0.6
43805	40	M	NO	3	3.54	19.86	NA	1.08	NA	NA	NA	NA	NA	NA	47756.6	49957.5	2	59	125	no	NA	NA
43807	30	M	NO	3	4.29	24.74	no	2.11	114.02	16	16	no	no	no	97172.3	100945	2	72	74.7	no	7.69371	0.7
43808	47	M	NO	1	1.19	17.23	NA	0.466	102.554	22	29	NA	NA	NA	12370.6	12748.3	1	65	21.6	no	8.18032	0.7
43809	60	F	NO	4	1.76	30.45	NA	2.12	NA	NA	NA	NA	NA	NA	7560.59	7541.78	2	74	56.8	no	NA	NA
43810	47	F	NO	3	5	22.89	yes	132	72.4752	14	18	yes	no	no	81172.5	82205	2	68	60.5	no	7.98361	1
43812	34	F	NO	4	NA	27.66	NA	2.95	NA	NA	NA	NA	NA	NA	9802.25	9952.61	2	60	66	no	NA	NA
43813	70	F	NO	3	4.64	27.56	no	0.051	45.4408	19	17	yes	yes	no	36500.6	36926.9	2	66	85.8	no	8.19146	0.8
43814	38	F	NO	4	0.71	20.42	NA	0.105	79.2388	18	22	NA	NA	NA	12827.2	13118.5	2	68	33.4	no	7.8889	0.6
43815	58	M	NO	3	0.58	38.9	NA	0.327	68.853	28	20	NA	NA	NA	58962.3	58819.4	1	63	59.4	no	8.35031	1.1
43818	42	F	NO	3	5	26.75	NA	0.032	103.619	12	17	NA	NA	NA	58584.6	62323	1	67	71.3	no	8.02011	0.7
43822	49	F	NO	3	4.64	31.01	yes	349	78.473	11	14	yes	no	no	79814.8	79244	2	62	24.3	yes	9.46692	0.4
43823	36	F	NO	3	0.25	21.57	yes	482	64.0418	26	25	no	no	no	18562.7	20802	2	63	72	no	7.99951	0.6
43824	80	M	YES	3	2.86	26.08	no	0.011	40.7251	19	30	yes	no	no	43220.6	42695	2	72	101	no	8.49372	0.8
43828	50	M	NO	2	0.87	31.16	NA	0.039	100.415	68	43	NA	NA	NA	9957.57	10121.4	1	62	32.8	no	7.47307	0.5
43830	52	M	NO	1	5	34.2	yes	90.8	94.8672	29	27	yes	no	no	23849.4	23568.7	1	71	67.3	no	9.31091	0.9
43831	43	F	NO	2	0.89	19.51	NA	0.106	NA	NA	NA	NA	NA	NA	10466.8	10252.9	2	61	71.9	no	NA	NA
43834	31	M	NO	3	3.57	34.65	no	0.051	75.2511	51	34	yes	no	no	76606	84732.2	1	67	39.2	no	10.3406	0.5
43836	52	M	NO	4	5	24.22	no	0.022	54.8357	16	21	yes	no	no	23942.5	25832.3	2	72	62	yes	9.32188	0.5
43837	41	F	NO	3	NA	20.3	NA	0.333	108.999	15	17	NA	NA	NA	47072.5	47506.1	2	69	85.9	no	8.17019	0.9
43839	59	F	NO	3	NA	21.53	yes	0.011	68.371	20	29	no	no	no	53784.2	56064.4	1	65	124	no	8.25323	0.8
43843	61	F	NO	3	NA	30.69	no	0.043	90.6724	26	22	no	no	no	59356.4	70522.7	1	60	77.4	no	9.48113	0.7
43845	35	M	YES	1	0.71	14.51	NA	0.062	NA	NA	NA	NA	NA	NA	10958.2	11036.1	1	71	75	no	NA	NA
43847	65	F	YES	1	1.22	33.47	yes	0.024	100.586	21	18	yes	no	no	7480.95	7921.35	1	71	52.7	yes	9.19928	0.9
43848	44	M	NO	1	1.4	26.36	no	0.289	100.351	24	20	yes	no	no	17437	17910.3	1	59	49.7	no	9.94822	0.6
43850	22	F	NO	1	1.22	29.86	no	0.011	119.249	36	30	yes	no	no	31733.9	32582.3	1	69	38.5	no	8.19809	0.8
43853	57	F	NO	2	1.46	29.09	yes	0.038	54.6624	24	29	yes	no	no	11715.4	13642	1	72	57.9	yes	9.16702	0.7
43857	48	F	NO	1	1.21	33.11	yes	9.81	99.3425	82	69	yes	no	no	16631	16879.2	1	65	31.3	no	9.70186	0.6
43859	79	M	NO	3	0.8	33.46	yes	0.222	38.3975	23	22	yes	no	no	8872.86	8711.44	1	67	113	yes	9.11024	1
43862	53	M	NO	4	1.99	30.45	yes	0.193	71.3143	32	22	no	no	no	19030	18743.6	1	68	23.4	no	7.6695	0.8
43863	39	F	NO	1	3.52	26.98	NA	0.011	113.952	13	19	NA	NA	NA	16427.8	16736.9	1	71	41.4	no	8.59323	0.6
43864	65	F	NO	3	1.46	23.18	yes	0.011	46.5992	24	30	no	no	no	22473.4	23114.1	1	67	113	no	8.04173	0.5
43866	37	M	NO	1	1.41	19.06	NA	0.026	120.938	21	29	NA	NA	NA	10360.5	10676.3	2	68	68.3	no	8.4457	0.6
43867	64	F	NO	3	1.02	27.14	no	10	75.8642	18	21	yes	no	no	16338.9	20384.3	1	61	84.8	no	9.23308	1.3
43868	26	F	NO	2	1.75	34.87	yes	114	115.945	19	20	yes	no	no	17459.9	18105	1	64	84.6	no	8.91429	0.7
43873	68	M	NO	3	2.32	25.51	NA	0.143	98.4881	14	19	NA	NA	NA	71864.2	76450	1	61	59.6	no	7.32449	0.7
43874	27	F	NO	2	1.95	29.82	no	0.261	104.514	44	26	yes	no	no	35139.3	36658.9	2	65	68.3	no	9.09088	0.7
43876	30	F	NO	4	1.75	17.19	NA	0.049	128.621	15	29	NA	NA	NA	15338.3	15918.2	1	64	44.6	no	8.34617	0.8
43880	35	F	NO	3	1.21	16.02	NA	1.02	NA	NA	NA	NA	NA	NA	20078	21003.4	1	67	51.4	no	NA	NA
43883	30	F	NO	4	0.57	15.56	NA	0.086	NA	NA	NA	NA	NA	NA	10602.3	10465.1	1	74	67.8	no	NA	NA
43884	44	F	NO	2	0.21	NA	NA	0.468	118.875	9	14	NA	NA	NA	12830.6	12883.7	2	61	67.7	no	8.56025	0.3
43885	28	M	NO	1	2.35	22.19	yes	14.5	112.288	17	24	yes	no	no	23728.6	24323.1	1	64	82.5	no	7.66153	1.2
43886	28	M	NO	1	0.58	37.94	yes	142	123.107	17	17	no	no	no	23350.3	23582.7	1	69	89.8	no	8.71539	0.4
43889	27	M	NO	3	1.96	40.49	no	0.626	111.751	42	36	no	no	no	81508.5	82417	1	73	62.8	no	9.94425	0.7
43892	35	M	NO	1	1.81	33.79	yes	32.4	114.247	37	23	yes	no	no	29230.6	30172.6	2	66	30	no	9.1773	1.1
43895	50	F	NO	3	5	36.39	yes	0.06	102.821	22	20	yes	yes	no	108025	112349	2	72	82	no	8.73825	0.7
43898	32	F	NO	4	1.26	22.11	NA	0.216	119.696	14	18	NA	NA	NA	15095.3	15612.2	1	68	29.4	no	7.79379	0.5
43902	44	M	NO	3	0.58	19.58	yes	0.035	104.738	14	20	yes	no	no	65721.7	65251.7	1	60	63	no	8.27792	1.2
43906	71	F	NO	4	1.42	43.69	yes	0.054	62.8439	26	22	yes	no	no	6302.97	6660.03	1	64	49.6	yes	9.18101	0.7
43907	42	M	NO	3	0.81	33.35	NA	0.019	106.22	14	22	NA	NA	NA	72379	76997.6	2	59	32.8	no	7.85593	0.6
43909	36	M	YES	5	0.45	30.53	yes	0.138	57.1281	39	25	yes	no	no	26106.1	26785.2	2	66	36	no	9.42311	0.8
43910	53	M	NO	1	1.16	28.2	yes	0.024	98.3213	24	25	yes	no	no	15233	15708.1	1	71	89.5	no	9.14942	0.6
43913	47	F	NO	4	5	20.17	NA	0.026	69.774	17	22	NA	NA	NA	30599.5	31287.4	2	70	23.5	no	7.54961	1
43914	44	M	YES	2	0.69	33.47	no	0.049	107.248	17	19	no	yes	no	11540.5	11404.7	2	62	42.2	no	9.12837	0.5
43916	58	M	NO	3	2.14	24.31	yes	362	89.883	14	21	no	no	no	31250.9	31151.6	2	59	45.6	no	8.8173	0.8
43917	43	F	NO	2	0.42	27.35	NA	0.061	90.5874	28	21	NA	NA	NA	13324	13543.2	2	61	28.9	no	9.06762	0.5
43918	32	F	NO	3	1.94	23.27	NA	1.2	84.8756	13	23	NA	NA	NA	31433.8	33439.7	2	59	63.4	no	8.284	0.6
43919	62	M	NO	3	NA	16.31	NA	0.071	NA	NA	NA	NA	NA	NA	51365.7	53455.1	2	59	91.6	no	NA	NA
43920	43	F	YES	4	3.69	27.12	no	0.551	86.644	18	23	yes	no	no	25458.2	25351.9	2	68	44.7	no	8.71194	0.3
43923	67	M	NO	1	0.91	28.61	no	0.041	89.1122	21	27	yes	yes	no	8842.52	9790.19	1	66	51.2	no	8.70533	0.9
43926	71	M	NO	3	1.42	24.42	no	0.02	86.6431	22	24	yes	no	no	31403.9	32632.2	1	68	73.4	no	7.91699	1.3
43932	23	F	NO	4	2.12	34.37	no	224	66.5256	32	28	no	no	no	22789.3	23417.3	1	74	21.6	no	7.48913	0.5
43936	41	F	NO	4	0.61	NA	NA	0.841	125.783	18	21	NA	NA	NA	14357.1	14848.7	2	68	94.7	no	8.64717	0.4
43937	47	F	NO	3	1.61	24.9	yes	463	107.725	16	22	no	no	no	29253.3	30886.5	1	61	150	yes	8.68186	0.3
43938	25	M	NO	1	2.5	15.08	NA	0.011	NA	NA	NA	NA	NA	NA	9743.02	11472.8	2	72	67.7	no	NA	NA
43941	18	F	NO	3	0.31	19.18	NA	0.279	104.802	16	25	NA	NA	NA	78908.1	78778.8	1	71	168	no	8.60767	0.5
43942	62	M	NO	3	5	31.22	yes	319	59.8019	24	31	no	no	no	55531.6	54330.4	1	67	114	no	9.68409	0.6
43944	30	M	NO	2	1.75	29.01	no	0.011	121.389	19	21	no	no	no	43296.5	43985.1	1	65	8.73	no	8.05182	0.6
43945	70	M	NO	3	2.86	31.12	no	1438	46.3657	39	36	yes	no	yes	9935.27	10074.2	2	59	57.8	no	9.45903	0.3
43949	41	M	NO	2	NA	40.72	yes	112	106.969	24	21	yes	no	no	17743.8	18373.6	2	62	30.3	no	9.13032	0.6
43950	36	F	NO	2	2.12	18.81	NA	0.064	NA	NA	NA	NA	NA	NA	9968.41	9939.19	2	61	75.1	no	NA	NA
43954	28	F	NO	4	0.81	20.67	yes	124	96.2719	22	25	yes	no	no	24515.3	24592.9	2	67	14.2	no	7.45732	0.6
43955	27	F	NO	1	0.87	26.15	no	0.011	115.133	20	29	yes	no	no	15101.3	15251.6	1	70	47.1	no	8.12029	0.7
43957	44	M	NO	2	NA	28.83	no	0.011	74.982	40	29	no	no	no	20643.6	22712.4	2	71	61.7	no	8.87801	0.8
43959	57	F	NO	3	3.37	24.18	yes	0.039	97.4118	24	24	yes	no	no	120732	120349	2	61	67.4	no	8.872	1.1
43960	44	F	NO	1	1.68	33.66	no	0.019	102.173	38	29	yes	no	no	26084.3	28639.5	1	66	56.7	no	8.75826	1
43963	57	F	NO	3	5	29.28	no	0.011	69.3384	21	27	yes	no	no	45593.6	45955.7	1	70	59.4	no	8.86926	0.7
43966	80	M	NO	3	2.67	19.53	no	0.018	77.9282	26	31	yes	no	no	31860.2	30970	1	61	62.5	no	8.49546	0.6
43971	52	F	NO	5	5	24.92	no	0.038	100.894	31	24	no	no	no	152084	158173	2	65	77.2	yes	9.27632	0.7
43972	36	M	NO	1	0.91	18.45	NA	0.027	108.839	11	24	NA	NA	NA	15459.3	15930.6	2	66	56.8	no	7.36771	1.1
43973	44	M	NO	1	2.34	32.92	no	0.011	100.351	37	33	yes	no	no	24613.9	25381.7	1	71	70.5	no	9.27725	0.8
43975	19	F	NO	3	2.36	31.93	NA	0.082	NA	NA	NA	NA	NA	NA	45569.1	49513.8	2	66	55.7	no	NA	NA
43976	60	F	NO	1	2.86	33.61	no	0.204	81.6225	23	18	no	no	no	8975.58	8866.48	2	65	37.3	no	9.12233	0.6
43977	62	F	NO	3	0.84	26.06	yes	364	76.9376	26	21	no	yes	no	24081	26827.6	1	61	75	no	8.05817	0.6
43980	53	M	NO	1	0.7	26.57	yes	4.16	71.3143	30	21	yes	no	no	15233	15708.1	1	71	73	no	8.81937	0.9
43991	61	F	YES	2	1.05	41.43	no	0.043	94.7128	63	62	yes	no	no	8735.04	9563.87	2	65	35.1	no	8.96329	0.7
43992	50	F	NO	1	2.49	31.32	no	0.011	111.763	17	19	yes	no	no	22139.3	22359.6	1	66	42.9	no	8.58951	0.9
43994	46	M	NO	3	4.62	24.67	yes	248	65.3478	14	19	yes	no	NA	109838	109817	2	60	72.6	no	9.27987	0.5
43997	56	M	NO	2	2.14	31.09	no	0.011	32.5421	27	27	no	no	no	5811.14	5920.81	2	62	88.7	no	9.03241	0.4
44000	30	M	NO	1	2.5	26.34	NA	0.027	118.331	18	24	NA	NA	NA	7244.46	7491.33	2	66	41	no	9.26875	0.6
44002	47	F	NO	4	3.32	21.44	NA	0.021	85.4869	21	27	NA	NA	NA	14389.4	14580.2	1	68	45	no	7.21891	0.9
44003	46	F	NO	3	0.73	28.84	NA	0.891	108.485	19	26	NA	NA	NA	24841.4	25435.9	1	61	68	no	8.29854	0.6
44005	36	M	NO	1	2.33	23.88	yes	17.8	132.289	91	86	NA	no	no	17027.2	17661.2	1	65	67.4	no	8.59508	0.7
44008	39	M	NO	2	2.12	38.51	no	0.052	103.118	18	19	yes	no	no	24562	24964.9	2	63	53.8	no	8.96801	0.8
44010	38	F	NO	1	1.42	33.93	no	0.011	81.3726	18	20	no	no	no	8773.91	9232.89	2	72	37.2	yes	8.805	0.6
44012	61	M	NO	3	1.41	35.13	yes	0.031	90.5326	20	20	yes	no	no	24175.3	24637.8	2	63	90.2	no	9.44573	0.6
44013	51	F	NO	3	NA	25.57	yes	344	102.102	12	20	yes	no	no	92580.3	96661.9	2	64	127	no	9.99431	0.6
44014	53	M	NO	1	5	19.2	NA	0.011	98.3213	20	35	NA	NA	NA	17527.5	18061.8	1	66	51.3	no	7.30115	1
44016	46	F	NO	3	0.52	29.8	yes	194	66.1232	38	26	yes	yes	no	27597.2	28753	1	67	54.3	no	9.56304	0.8
44020	67	M	NO	3	0.95	23.01	NA	0.922	89.1122	33	41	NA	NA	NA	22903.7	23114.7	1	70	53.5	no	9.14772	0.6
44021	76	M	NO	3	3.65	24.76	yes	0.011	60.6749	16	24	no	no	no	32611.7	31835.1	1	65	63.6	no	8.44462	0.6
44022	70	M	NO	4	1.45	27.3	yes	10.4	87.2539	15	18	yes	no	no	24997.1	25439.5	1	64	64.6	no	7.66739	0.9
44023	35	F	NO	1	1.45	19.39	NA	0.038	NA	NA	NA	NA	NA	NA	12031.8	12543.9	1	71	83.6	no	NA	NA
44025	43	M	NO	3	3.39	18.36	NA	0.015	NA	NA	NA	NA	NA	NA	40324.7	45901.1	1	63	87.2	no	NA	NA
44027	76	M	NO	3	3.65	26.28	yes	363	35.9015	13	17	yes	yes	no	31035.5	30785.7	1	59	30.6	no	8.0229	1.2
44030	43	M	NO	1	0.71	19.99	NA	0.037	NA	NA	NA	NA	NA	NA	11413.3	11285.4	1	69	49.3	no	NA	NA
44032	47	F	NO	4	3.58	38.43	yes	0.031	80.7034	22	22	yes	no	no	23833.9	24647.1	1	74	61.6	no	8.34462	0.7
44033	63	M	NO	3	5	23.49	no	0.053	90.8291	15	23	yes	no	no	52317.2	53808.3	2	66	39.8	no	7.82004	0.5
44034	57	M	NO	3	5	19.64	yes	0.021	91.593	19	24	yes	no	no	68474.5	68461.6	1	70	79.8	no	7.87303	0.8
44035	28	M	YES	4	1.63	21.4	no	0.102	67.0132	16	20	yes	no	no	22789.3	24438.6	2	74	45.4	no	6.99577	0.7
44036	48	M	NO	3	2.54	14.32	NA	0.011	NA	NA	NA	NA	NA	NA	17581.7	17822.3	1	62	90.8	no	NA	NA
44037	43	F	NO	1	0.63	26.48	NA	0.035	116.662	14	20	NA	NA	NA	13291.1	13541.2	2	70	67.9	no	7.99328	0.5
44038	30	M	NO	2	1.45	18.82	NA	0.03	117.756	15	27	NA	NA	NA	18080.8	18378.3	2	61	67.6	no	7.98463	1.2
44039	50	M	YES	2	0.87	52.59	no	0.103	105.479	18	26	yes	no	no	10478.1	10500.3	1	62	46.6	yes	8.07683	0.4
44040	42	M	NO	5	0.98	27.9	no	0.653	106.22	28	23	no	no	no	79881	81406.8	1	62	39.9	no	9.11987	0.7
44041	58	F	NO	4	5	30.79	no	0.126	37.5227	30	32	no	no	no	7322.99	7307.29	1	68	75	no	9.65628	1.2
44042	52	M	NO	1	2.54	26.53	yes	225	98.1259	16	20	NA	no	no	10271.1	10866.9	2	73	39.6	yes	10.4271	0.4
44045	65	M	NO	3	5	23.49	yes	383	57.8615	22	24	yes	no	no	49593.5	48520.7	1	67	102	no	8.17948	0.4
44049	30	M	NO	4	NA	29.67	yes	204	110.722	19	24	yes	no	no	19313.5	20621.5	1	64	55	no	8.37159	0.8
44050	28	M	NO	3	0.1	22.15	yes	0.307	117.197	17	31	yes	no	no	59533.1	63853.2	1	61	81.8	no	9.03103	0.6
44057	19	M	NO	3	4.33	21.59	yes	44.3	137.239	26	20	yes	no	no	69372.8	74182.7	2	69	63.2	no	8.24578	0.7
44059	52	F	NO	3	5	26.83	yes	0.044	96.59	13	18	yes	no	no	92231.5	91938.5	1	63	89.8	no	9.51764	0.5
44060	69	F	NO	3	4.13	25.3	no	0.011	65.4493	11	21	yes	no	no	69611.6	72562.8	1	67	91.1	no	8.86651	0.6
44064	49	M	NO	1	0.46	24.29	no	0.056	113.272	17	19	yes	no	no	21249.1	21460.6	2	70	42.4	no	8.7144	1
44065	44	F	NO	3	0.81	24.2	NA	0.011	102.173	16	21	NA	NA	NA	50624.5	50896.7	1	60	70.9	no	8.08595	1
44067	49	M	NO	4	NA	35.3	no	0.312	95.3812	12	18	no	no	no	26937.6	26789	2	72	40.2	no	8.10621	0.8
44068	59	M	NO	1	3.41	31.47	no	0.02	87.9136	18	19	yes	no	no	6653.46	6484.12	2	70	74	yes	8.79187	0.4
44069	47	F	NO	4	3.32	32.29	no	0.016	65.6603	18	24	yes	no	no	12905.1	14315.1	1	68	63.7	no	7.87664	0.8
44070	30	F	YES	4	1.71	19.28	NA	0.05	NA	NA	NA	NA	NA	NA	11212.6	11294.5	2	66	68.4	no	NA	NA
44071	45	M	NO	3	3.13	33.87	no	0.015	54.7107	14	18	no	no	no	95285.3	98001.1	2	67	98.1	no	8.89014	0.8
44072	55	M	NO	4	3.49	22.25	no	0.107	70.3194	22	25	no	no	no	21630.1	22368.1	1	63	86.7	no	8.37101	0.9
44073	34	M	NO	3	4.33	28.77	yes	447	36.2023	11	16	no	no	no	87328.6	89720.6	2	61	91.7	no	8.7653	1.2
44074	46	F	NO	3	0.71	31.66	no	1.15	87.3762	17	18	yes	yes	no	50419.8	52377.3	2	66	72.4	no	8.49597	1.3
44075	28	F	YES	4	0.3	15.68	NA	0.35	NA	NA	NA	NA	NA	NA	7560.59	7612.88	1	74	84	no	NA	NA
44077	44	F	NO	2	4.08	26.61	NA	0.028	116.574	13	23	NA	NA	NA	13453.4	13864.1	1	72	25.1	no	8.45105	0.6
44079	44	F	NO	2	1.09	22.44	NA	0.056	102.173	11	19	NA	NA	NA	13453.4	13911.8	1	72	79.1	no	7.87207	0.9
44081	23	M	NO	3	1.57	20.75	yes	2.17	121.386	12	19	yes	no	no	81665.5	83074.3	1	67	97.3	no	8.19589	1.2
44083	51	F	NO	4	1.39	30.76	NA	3.13	72.3233	15	24	NA	NA	NA	15338.3	15918.2	1	64	48.8	no	7.6695	1.8
44084	41	F	NO	1	NA	20.44	no	0.098	89.167	16	22	yes	no	no	21719.9	21679.5	1	62	77.9	no	7.76174	1.2
44085	79	M	NO	3	2.19	19.73	yes	0.011	46.8352	29	48	yes	yes	no	30052.8	29506	1	60	60.5	no	8.15407	1.2
44086	50	M	NO	4	NA	34.42	no	0.474	60.6769	26	28	yes	no	no	26077.3	28135.7	2	66	38.9	no	8.40782	0.7
44088	68	F	YES	4	1.16	33.76	no	0.056	83.5091	10	17	NA	no	no	9544.76	11766.2	1	74	46.9	no	8.75621	0.7
44091	49	F	NO	2	0.87	29.89	no	0.056	106.222	24	24	no	no	no	15610	15426.2	1	62	65.4	no	8.70051	0.5
44092	35	F	NO	3	1.21	24.41	yes	154	71.4352	18	23	no	no	no	27597.2	28753	1	67	118	no	8.46443	0.6
44093	36	F	YES	3	1.82	39	yes	465	88.4283	34	28	yes	no	no	36034.6	36049.1	1	64	59.8	no	9.28154	0.5
44095	51	F	NO	4	1.63	31.5	no	0.051	88.2989	11	14	no	no	no	26529.8	26383.4	2	68	24	no	7.53316	0.5
44098	34	F	NO	3	1.09	21.06	yes	306	71.9387	11	18	yes	no	no	23077.5	23260.8	2	64	78.8	no	7.96988	0.6
44100	27	F	NO	4	3.65	27.11	yes	128	98.3818	16	20	yes	no	no	26049.2	27692.6	2	60	61.6	no	7.77402	1.5
44102	45	M	NO	1	1.41	21	NA	0.082	69.0366	15	17	NA	NA	NA	19066.2	19830.7	2	65	87	no	8.1916	0.8
44103	51	M	NO	1	5	14.66	NA	0.011	NA	NA	NA	NA	NA	NA	12413	12547.9	2	63	78	no	NA	NA
44109	42	M	NO	4	0.35	27.78	yes	186	60.7365	19	18	no	no	no	25280.9	25460.2	2	67	20.7	no	7.64635	0.6
44110	33	F	NO	3	1.6	36.43	yes	164	94.3214	18	18	no	no	no	30805.7	31924.8	1	65	47	no	9.54581	0.6
44113	45	M	NO	2	4.44	25.28	yes	32.2	98.8617	24	27	yes	no	no	15096.8	15369.7	2	68	57.7	no	8.22684	0.7
44114	39	F	NO	1	2.75	27.68	NA	0.011	119.251	37	34	NA	NA	NA	13778	14037.2	2	71	41.9	no	9.38147	0.6
44117	67	F	NO	4	1.46	24.19	no	0.011	93.6058	12	18	no	no	no	10882.7	10520.6	1	59	73.2	no	8.38206	0.6
44120	71	F	YES	2	0.88	35.59	no	0.015	62.0279	25	28	no	no	no	8499.58	11204.3	2	60	69	yes	9.56546	1
44121	59	M	NO	3	0.7	28.97	yes	470	65.7694	22	18	yes	no	no	20082.7	20242.2	2	60	73.4	no	9.60515	1
44123	54	M	NO	3	0.72	20.09	yes	311	92.805	12	21	no	no	no	34162.8	34225.3	2	61	43	yes	7.7562	0.4
44124	36	M	NO	3	3.15	22.44	yes	0.021	106.152	17	22	yes	no	no	81626.7	86839.4	1	61	67	no	7.72179	0.6
44125	46	M	NO	3	3.02	30.23	NA	0.458	101.456	17	21	NA	NA	NA	78539.7	80419.1	2	63	61.4	no	8.284	0.7
44126	60	M	NO	3	5	31.87	yes	429	59.9299	13	15	yes	no	no	49331	50486	1	63	38.8	no	8.87403	0.9
44127	44	M	NO	1	2.34	20.93	NA	4.47	104.738	33	41	NA	NA	NA	15891.3	16237.1	1	71	77.7	no	8.21216	0.9
44129	74	M	NO	2	1.66	26.19	no	0.011	94.4233	21	22	yes	no	no	8957.27	8851.82	1	60	75.9	yes	9.98507	1.1
44131	26	F	NO	3	5	20.34	yes	0.011	114.027	12	18	yes	no	no	87110.5	87858.8	2	63	85.2	no	7.67601	0.6
44133	45	M	NO	3	2.92	23.44	yes	218	99.6486	17	23	yes	no	no	84798.4	84192	2	69	112	no	7.724	1.2
44134	44	F	NO	3	0.27	17.23	NA	0.137	87.3076	16	25	NA	NA	NA	26315.4	27994.6	1	61	140	no	8.02976	0.6
44135	31	F	YES	4	0.41	20.78	NA	1.47	NA	NA	NA	NA	NA	NA	8915.99	8893.81	1	61	66.4	no	NA	NA
44138	44	M	NO	1	1.41	20.47	NA	0.028	NA	NA	NA	NA	NA	NA	10293.7	10087	2	70	55.6	no	NA	NA
44139	46	M	NO	3	5	17.22	NA	0.017	NA	NA	NA	NA	NA	NA	37855.6	38373.7	1	63	79.5	no	NA	NA
44148	31	M	NO	1	3.21	37.21	no	0.011	122.523	19	18	yes	no	no	20569.3	20346.8	2	71	51.2	no	8.51469	0.4
44150	49	F	NO	3	0.65	26.72	yes	293	74.3221	26	23	yes	no	no	36767.1	37469.4	2	61	59.6	no	9.58693	0.5
44151	32	F	NO	4	3.07	18.57	NA	0.063	NA	NA	NA	NA	NA	NA	10415	10910	2	67	56.2	no	NA	NA
44154	35	M	NO	3	4.84	32.77	yes	11.7	71.4352	30	25	yes	no	no	58940.9	60555.3	1	62	50.7	no	8.56684	0.6
44155	77	M	NO	4	1.91	32.59	yes	0.011	80.5699	19	20	yes	no	no	14035.5	14011.9	2	67	75	no	9.34483	0.6
44156	49	M	NO	1	1.44	27.02	yes	0.028	100.665	17	18	yes	no	no	21420	22662.5	2	70	38.1	no	10.8402	0.5
44157	56	M	NO	1	5	23.57	yes	74.3	92.2386	28	23	yes	no	no	23140.7	24709.8	1	65	25.1	no	8.09331	1.4
44158	76	F	NO	1	1.4	29.91	no	0.011	81.6045	17	20	no	no	no	10626.1	11149.2	1	66	75.5	yes	10.0975	1
44163	45	F	NO	3	1.25	21.02	yes	243	116.5	24	29	yes	no	no	31640.2	32245.5	2	63	53.8	no	8.41759	0.5
44171	27	F	NO	3	1.94	26.89	no	0.04	115.133	13	16	no	no	no	70014.4	71111.1	1	69	47.4	no	7.58401	0.4
44173	33	M	NO	3	5	24.62	no	0.018	82.0714	47	25	yes	no	no	77499.8	81565.5	2	67	74.5	no	8.21541	0.6
44175	32	F	NO	3	1.36	36.92	no	542	82.6499	31	35	yes	no	no	23499.3	25992.1	2	59	46.3	Borderline	9.42343	0.9
44176	73	M	NO	3	1.07	35.67	yes	0.31	40.7966	19	28	yes	yes	no	11108	11851.1	2	70	58.5	no	9.48547	2
44177	28	M	NO	4	2.64	27.05	no	0.062	112.288	15	18	no	no	no	29760.9	32219.6	1	68	49.6	no	7.44425	0.4
44178	40	F	NO	1	0.18	26.17	no	0.043	95.3924	13	20	no	no	no	17511.2	17305	2	72	97.1	no	8.99913	0.7
44180	45	M	NO	2	2.35	35.53	no	0.044	66.5893	45	33	yes	no	no	16110.4	16150.2	1	62	54.8	no	9.19604	1.1
44181	27	F	NO	4	1.37	31.89	no	160	65.363	23	25	yes	no	no	31630.3	33289.1	2	65	40.9	no	9.83687	0.6
44183	46	F	NO	1	3.29	24.64	yes	83.5	108.485	29	30	yes	no	no	18567.4	18532.7	1	60	96.5	no	9.52992	0.4
44184	49	M	NO	3	3.71	66.16	yes	0.105	73.3466	22	22	yes	no	no	103822	113909	2	59	60.1	no	9.42464	0.3
44189	55	F	NO	3	5	23.49	yes	0.011	77.3797	34	40	yes	no	no	93245.9	96287.5	2	68	45.1	no	10.0273	0.9
44190	71	F	NO	4	2.92	21.89	no	0.03	59.6921	25	32	yes	no	no	11531	12507.7	1	73	101	no	8.48632	0.6
44196	40	M	NO	1	1.53	34.05	yes	0.075	107.723	33	27	yes	no	no	16110.4	16150.2	1	62	59.9	no	9.23927	0.8
44197	23	F	NO	4	0.47	46.67	no	0.391	118.414	17	28	yes	no	no	25807.6	26296.9	1	59	18.9	no	7.64396	0.5
44199	60	M	NO	4	2.17	25.41	NA	0.059	67.8924	27	22	NA	NA	NA	14285	15017.9	2	60	39.6	no	8.11895	1.1
44201	76	M	NO	3	1.14	21.02	yes	0.011	22.37	14	21	yes	no	no	11265.9	11615.6	2	59	105	no	9.52981	0.6
44202	47	M	NO	2	2.91	20.42	NA	0.015	107.725	19	26	NA	NA	NA	15196.7	15527.4	1	69	49.7	no	9.06878	0.7
44203	35	F	NO	1	1.21	NA	no	0.011	117.2	19	24	no	no	no	25990.4	26403.7	1	66	60.6	no	8.83754	0.4
44206	45	M	NO	1	1.99	27.38	yes	0.011	109.835	97	59	yes	no	no	28374.3	30429.9	2	65	60	no	9.88792	2
44212	44	F	NO	4	1.93	20.52	NA	0.186	70.3818	11	17	NA	NA	NA	15205.4	15985.5	2	64	49.4	no	8.58317	0.5
44213	49	M	NO	3	5	22.59	no	0.011	101.123	17	19	no	no	no	76996.5	77290.3	1	70	54.8	no	8.41715	0.9
44215	62	F	NO	3	0.84	27.3	yes	1.53	76.9376	20	28	no	no	no	9507.57	9334.6	1	61	85.3	no	8.62873	0.6
44217	55	M	YES	4	5	24.11	yes	0.052	101.838	22	18	yes	no	no	21630.1	22368.1	1	63	38.3	yes	8.69851	1.2
44218	64	M	NO	2	2.56	34.89	no	0.02	86.851	16	22	yes	no	no	6779.73	7019.82	2	72	88.9	no	8.97942	0.7
44221	27	F	NO	4	1.81	23.41	yes	477	85.6044	12	17	no	no	no	24856.8	25483.4	2	64	48.8	no	7.68386	0.6
44223	57	M	YES	1	0.8	35.33	yes	1.28	69.3384	81	38	yes	no	no	9594.95	10053.4	1	65	24.4	yes	9.15377	1.2
44224	42	M	NO	2	1.45	19.36	NA	0.015	106.22	23	32	NA	NA	NA	9957.57	10121.4	1	62	64.7	no	8.18994	0.5
44225	27	M	NO	1	1.74	13.75	NA	0.011	NA	NA	NA	NA	NA	NA	8686.46	8589.15	2	73	71.2	no	NA	NA
44226	30	F	YES	5	3.64	16.71	NA	0.011	NA	NA	NA	NA	NA	NA	13828.7	13929.7	2	65	69.7	no	NA	NA
44229	75	M	YES	3	2.41	25.04	no	0.021	88.4905	16	21	yes	no	no	31860.2	30970	2	63	57.1	no	8.31752	0.8
44231	31	M	NO	3	1.44	25.27	yes	217	56.3656	34	28	yes	no	no	20542	20705.2	2	60	98.7	no	9.25932	1.1
44232	36	F	NO	3	NA	23.34	no	0.023	76.3296	15	17	yes	no	no	20190.2	20743.2	2	62	68.7	no	7.86711	0.9
44233	36	M	NO	1	1.69	27.46	yes	0.066	80.3599	36	30	no	no	no	5820.83	6026.96	2	70	35.7	no	9.887	0.9
44236	67	F	NO	3	1.76	16.34	NA	0.166	105.582	24	33	NA	NA	NA	35545	36178.6	2	66	67.3	no	7.6454	0.5
44237	33	F	NO	4	3.49	29.03	no	0.065	82.0714	13	16	yes	no	no	29760.9	29596.7	1	68	25.9	no	7.53476	0.6
44238	61	M	NO	3	2.98	30.08	yes	0.028	87.6706	23	21	yes	no	no	38694.4	39600.4	2	69	34.3	no	8.69148	0.8
44241	46	M	NO	3	5	22.73	yes	302	66.1232	16	22	yes	no	no	90414.5	90397.3	1	63	113	no	9.01433	0.8
44242	40	F	NO	1	0.18	27.66	NA	0.016	NA	NA	NA	NA	NA	NA	9471.52	9948.66	2	72	33.8	no	NA	NA
44244	24	M	YES	1	1.36	20.25	NA	0.011	NA	NA	NA	NA	NA	NA	21060.1	21672.1	1	65	67.2	no	NA	NA
44246	36	F	NO	4	0.97	18.75	NA	0.039	108.08	12	21	NA	NA	NA	10542.1	10779.1	2	70	41.2	no	8.5568	0.5
44247	43	M	NO	3	3.78	26.07	no	0.024	105.476	10	18	no	no	no	72384.7	75847.3	1	63	81	no	7.95437	0.8
44249	20	M	YES	2	1.96	28.73	yes	0.037	83.3065	20	22	yes	no	no	10271.1	10866.9	1	73	72.2	yes	9.09874	0.4
44250	36	M	NO	1	3.13	30.19	no	0.011	123.313	18	17	no	no	no	16720.8	16982.1	2	74	61.6	no	8.10772	0.8
44251	36	M	YES	4	NA	22.02	NA	1.67	116.379	15	21	NA	NA	NA	20233.4	20926.2	2	66	14.7	no	7.94236	1.1
44252	34	M	NO	2	0.71	27.78	no	0.011	118.026	34	31	no	no	no	10478.1	10500.3	1	62	36.7	no	8.9882	1.2
44253	33	M	NO	4	2.42	21.23	yes	117	72.4459	20	23	yes	no	no	22065.5	23222.7	1	68	41.2	no	8.02027	0.5
44254	23	M	NO	3	4.08	22.67	yes	40.6	77.7179	15	23	yes	no	no	82965.8	90194.7	1	63	115	no	8.09864	0.8
44255	60	F	NO	3	5	30.94	no	0.015	97.8074	20	24	no	no	no	59522.8	61219.8	2	63	65	no	8.46506	0.4
44256	36	M	NO	1	1.02	15.71	NA	0.085	NA	NA	NA	NA	NA	NA	12174.5	12138.8	2	61	52.5	no	NA	NA
44259	62	M	NO	3	NA	25.08	no	0.086	85.7645	23	23	yes	no	no	64543	65216	2	59	63.6	no	8.60932	1.1
44260	77	F	NO	2	3.37	31.84	yes	0.271	72.4348	18	18	yes	no	no	5957.08	7701.56	2	69	24.5	yes	9.27893	0.6
44261	45	M	NO	3	1.45	39.99	no	1.23	99.6486	58	55	yes	no	no	76612.8	76598.2	1	67	65.8	no	9.19624	0.9
44262	35	F	NO	3	5	38.74	yes	0.011	114.814	16	16	no	no	no	85931.5	88241.8	2	63	75.6	no	8.88475	0.5
44264	38	M	NO	4	4.72	29.81	no	0.07	50.7482	23	28	yes	no	no	16701.1	17689.8	2	69	25.1	no	7.98071	0.7
44265	65	F	NO	3	NA	28.28	yes	71.4	55.8688	29	22	yes	no	no	107336	119314	2	63	42.7	no	8.90694	0.7
44267	39	F	NO	1	1.09	29.99	no	0.017	105.826	24	22	yes	no	no	20942.4	22465.1	1	70	70.2	no	7.8338	0.7
44269	36	M	NO	3	0.58	23.4	yes	157	110.792	12	14	no	no	no	30055.2	29840.2	1	61	113	no	8.31728	0.6
44275	62	M	NO	4	0.77	21.99	yes	537	29.7382	16	18	no	no	no	9869.27	9557.32	2	61	28.9	yes	9.53358	0.8
44276	76	M	NO	3	0.77	39.19	yes	533	43.134	22	29	yes	yes	no	9935.27	10270.3	2	59	61.4	yes	9.77611	0.8
44277	39	M	NO	2	2.12	34.17	NA	0.035	NA	NA	NA	NA	NA	NA	11397.1	11168.3	2	63	71.5	no	NA	NA
44280	38	F	NO	3	2.83	21.62	NA	0.094	NA	NA	NA	NA	NA	NA	43283.3	45278.1	2	59	64.3	no	NA	NA
44286	46	M	NO	1	3.23	30.01	yes	0.031	75.905	26	24	yes	no	no	19124.7	20234	2	71	62.2	no	8.99368	0.6
44287	51	F	NO	1	4.36	33.77	yes	0.057	97.2708	18	22	yes	no	no	9900.81	9784.26	1	70	69.9	no	10.4327	0.5
44296	76	M	NO	3	2.14	33.43	no	0.011	56.9144	21	23	yes	no	no	53082.5	51818.5	2	63	52.9	yes	8.44269	0.8
44299	31	M	NO	1	5	25.01	no	0.025	81.0963	26	29	yes	no	no	6543.7	6695.51	2	71	62.1	no	9.63194	1
44303	33	M	NO	2	2.07	25.27	no	0.742	108.413	58	42	yes	no	no	21807.7	22510.5	1	65	60.4	no	8.30635	1.2
44304	37	F	NO	5	1.75	19.29	no	0.024	115.565	12	18	NA	no	no	142558	147737	1	72	62	no	8.33603	0.8
44305	53	M	YES	3	4.75	26.36	yes	186	94.2031	35	27	yes	no	no	86053.5	86210.8	1	59	54.4	no	9.07039	0.7
44307	52	M	YES	2	1.71	29.96	no	0.062	65.724	22	26	no	no	no	11904.7	11764.6	1	61	59.1	no	7.85283	0.5
44308	39	F	NO	1	2.75	21.7	NA	0.02	NA	NA	NA	NA	NA	NA	9265.23	10914.2	2	71	44.4	no	NA	NA
44309	43	F	NO	4	1.65	25.17	NA	0.097	53.3282	27	38	NA	NA	NA	15205.4	15985.5	2	64	65.6	no	7.65183	0.8
44310	19	M	NO	3	1.47	23.21	no	0.528	79.9326	22	31	yes	no	no	38829.9	39262.7	1	73	83.8	no	8.2821	1.3
44312	36	M	NO	2	1.55	23.15	no	0.226	132.289	16	25	no	no	no	23453.3	23199.6	1	69	43.3	no	8.33086	0.6
44313	52	F	NO	5	5	23.5	no	0.022	56.0112	34	28	no	no	no	83112.3	82629.6	2	65	51	no	9.20673	0.7
44314	39	M	NO	3	4.25	19.54	NA	0.027	NA	NA	NA	NA	NA	NA	40324.7	40876.6	1	63	107	no	NA	NA
44315	18	F	NO	4	0.68	18.94	NA	0.048	122.647	11	22	NA	NA	NA	14621	15371.1	1	64	62.7	no	7.8067	0.8
44316	66	M	NO	2	2.86	34.06	yes	0.017	90.5759	28	23	yes	no	no	5811.14	6074.68	2	62	60.9	no	8.17948	0.9
44317	43	F	YES	4	4.96	30.66	no	0.021	65.9645	28	20	yes	no	no	37233.7	38015.3	2	61	25.2	no	8.63364	0.5
44319	32	F	NO	4	0.89	23.73	NA	0.042	120.338	13	24	NA	NA	NA	13456.5	13917.2	2	68	37	no	8.43164	0.4
44320	40	F	NO	3	1.62	28.58	no	0.089	68.9697	30	26	yes	no	no	101959	101939	1	61	104	no	8.35984	1
44321	57	M	NO	3	5	17.35	NA	0.011	100.418	14	23	NA	NA	NA	50633.8	51289.7	1	70	67.5	no	8.21946	1
44326	47	M	NO	3	2.91	30.28	no	9.23	98.2584	34	26	no	no	no	26187	26223	1	67	71.4	no	8.4701	0.6
44328	48	M	NO	2	0.83	34.2	yes	84.2	111.272	16	18	yes	no	no	27883.9	28557.1	2	61	33.7	no	8.754	0.4
44330	36	F	NO	1	1.23	18.43	NA	0.011	NA	NA	NA	NA	NA	NA	9668.62	10151.9	2	72	58.2	no	NA	NA
44331	41	M	NO	5	2.69	26.22	no	0.011	106.969	37	26	no	no	no	21722.7	22207.9	1	70	50.5	no	10.875	0.4
44332	78	F	NO	3	4.9	38.76	no	0.011	86.6452	18	23	yes	no	no	31860.2	31487.2	1	61	55.2	no	9.57893	0.8
44333	78	M	NO	3	1.31	18.87	yes	0.011	30.1873	12	25	yes	no	no	27789.5	27013	1	70	77	no	9.15525	0.6
44339	43	M	NO	1	0.71	41.27	no	0.032	110.795	16	19	NA	no	no	18731.8	22149.8	1	69	27.3	no	9.38076	0.2
44341	49	M	NO	4	2.42	19.2	NA	0.022	93.9652	22	26	NA	NA	NA	17708.3	17943	2	72	54.7	no	7.745	0.9
44345	74	F	NO	3	3.65	20.08	no	0.011	82.759	22	27	no	no	no	35990.3	41088.9	1	60	71.2	no	8.17752	0.8
44346	46	F	NO	3	1.79	24.52	yes	161	92.8933	17	25	yes	no	no	24175.3	24002.4	2	63	85.7	no	8.79664	0.8
44347	48	F	NO	4	0.68	22.18	NA	0.07	81.2798	12	23	NA	NA	NA	16249.7	16465.1	2	67	13.5	no	7.30519	0.6
44349	54	M	NO	1	NA	27.74	no	0.893	92.0893	18	18	yes	no	no	24677	25295.2	2	64	70.9	no	8.55401	1.4
44354	46	F	NO	3	0.73	35.6	no	0.023	114.948	24	25	yes	no	no	21341.2	22532.6	1	61	81.6	no	9.09695	0.4
44356	51	F	NO	2	NA	19.27	no	0.237	83.1183	16	24	yes	no	no	8359.7	8481.03	2	61	78	no	8.36916	1
44358	25	F	NO	1	2.21	22.12	no	0.011	133.219	14	22	yes	no	no	25876.3	26839.7	1	66	73	no	8.02027	0.7
44359	68	M	NO	3	2.32	18.9	NA	0.336	NA	NA	NA	NA	NA	NA	47416.9	48065.8	1	61	65.4	no	NA	NA
44360	46	M	NO	1	1.45	34.69	no	0.031	74.9086	65	44	yes	no	no	15503.8	16244.5	1	65	50.4	no	9.5513	0.8
44361	75	F	NO	3	5	29.44	no	0.062	36.1546	26	31	yes	no	yes	33715.3	32773.3	1	67	77.1	no	9.69511	0.8
44365	61	F	NO	3	4.38	34.44	yes	0.016	53.1478	37	30	yes	no	no	49331	49732.4	1	63	69.9	no	9.00184	0.8
44367	25	F	NO	4	0.87	17.36	NA	0.122	NA	NA	NA	NA	NA	NA	11901.4	12119.9	1	72	49.8	no	NA	NA
44369	56	F	NO	3	5	33.49	no	0.017	80.2496	26	22	yes	no	no	92231.5	91938.5	1	63	69.2	yes	9.08228	0.7
44371	38	F	NO	3	NA	14.11	NA	0.052	NA	NA	NA	NA	NA	NA	23978	24559.7	2	67	96.4	no	NA	NA
44372	44	M	NO	1	5	31.79	yes	293	76.9789	21	22	no	no	no	18303.7	18839.5	2	64	53.5	no	9.33521	0.6
44373	45	M	NO	1	2.82	17.39	NA	0.011	NA	NA	NA	NA	NA	NA	15697.8	15618.1	2	65	81.5	no	NA	NA
44375	26	M	NO	1	NA	25.9	no	0.879	118.317	134	61	yes	no	no	27181	28365.4	2	64	26.8	no	10.9529	1.4
44378	51	M	NO	3	5	18.77	NA	0.011	104.74	17	26	NA	NA	NA	68524.3	70210.3	1	68	85.8	no	7.53236	1.1
44379	53	F	NO	3	4.64	34.69	yes	367	72.2629	28	26	yes	no	no	83459.2	83611.8	2	63	46.2	no	9.81651	0.6
44380	54	M	NO	2	0.73	29.83	yes	0.011	70.8151	38	31	yes	no	no	11086.9	11432.7	1	73	63.7	no	9.6867	1.6
44382	47	F	NO	4	5	40.11	no	0.045	86.7645	16	19	yes	no	no	51114.7	51694.3	2	70	16.7	no	8.31508	0.8
44383	33	F	NO	2	0.41	15.04	NA	2.18	NA	NA	NA	NA	NA	NA	11505.9	11995.6	1	69	64.9	no	NA	NA
44384	42	F	NO	4	3.18	30.17	no	0.032	69.6553	45	24	no	no	no	20085.5	21445.7	2	64	42.5	no	8.71194	0.9
44385	73	F	YES	2	NA	34.64	yes	0.029	48.8514	29	27	no	no	no	11092.2	12916.3	1	72	72	NA	10.2628	0.5
44387	48	M	NO	3	2.54	23.84	no	0.011	106.971	13	25	yes	no	no	23547.2	23699.2	1	62	65.3	no	7.724	1
44393	26	F	NO	3	5	21.48	no	0.036	76.0972	34	23	yes	no	no	84055.6	84992.5	1	73	46.3	no	8.06086	1
44398	39	M	NO	1	1.45	23.64	no	0.011	78.6841	16	25	yes	no	no	22605.7	23634.8	1	70	64.8	no	8.25829	1.4
44399	39	F	YES	4	0.56	17.14	NA	1.73	NA	NA	NA	NA	NA	NA	11583	11232.4	1	59	46.5	no	NA	NA
44400	60	M	NO	3	1.92	24.1	yes	0.066	88.9747	37	32	yes	yes	no	64448.3	63054.2	2	61	79.3	no	7.95437	2.4
44401	78	F	NO	1	NA	45	no	0.305	86.6452	30	35	no	no	no	11447.2	11614.8	1	64	21.5	no	8.94833	0.5
44404	28	M	YES	3	2.88	20.19	yes	475	74.1557	16	18	yes	no	no	89486.2	89649.8	2	60	54.8	no	8.41183	0.9
44405	64	F	NO	1	2.62	32.04	no	0.011	108.668	27	30	no	no	no	7812.28	8799.22	1	66	74.3	no	8.09575	0.9
44406	24	F	NO	2	NA	37.35	no	0.016	134.158	60	52	no	no	no	15981.9	16140.9	1	62	39.8	yes	11.9867	0.7
44407	41	F	NO	3	2.98	22.73	yes	0.019	70.1464	14	21	yes	no	no	81167.6	80587.1	2	62	71.3	no	8.25829	0.6
44409	31	M	YES	3	2.91	32.02	no	0.159	109.947	19	23	no	no	no	81665.5	83074.3	1	67	50.5	no	8.94083	1
44411	50	M	NO	4	0	45.81	yes	195	48.8575	22	19	yes	no	no	20422.8	21503.1	1	61	50.9	no	8.68761	0.6
44412	36	F	NO	3	3.5	33.17	no	0.011	111.824	34	17	yes	no	no	83118.6	83152.1	2	59	30.2	no	9.05456	0.4
44413	53	M	NO	1	0.1	32.97	no	1.08	94.2031	20	26	yes	no	no	10791.4	11084.3	1	59	59.4	no	10.0542	0.7
44415	50	M	NO	3	5	20.74	no	0.011	100.415	21	26	yes	no	no	88636.9	88003	1	59	103	no	7.4793	0.5
44416	36	M	NO	3	0.74	20.74	NA	4.21	121.058	15	24	NA	NA	NA	34682.5	36895.6	2	59	24.1	no	7.92081	1.3
44417	21	M	NO	3	1.76	25.39	yes	102	78.8175	28	27	NA	no	no	91058.6	94593.9	1	68	86.4	no	9.08885	1.6
44418	43	M	NO	3	5	27.36	no	0.026	77.5216	38	41	yes	no	no	63609.5	66471.6	2	68	41.9	no	9.97581	0.9
44419	54	M	NO	3	1.23	32.18	NA	0.03	99.9725	14	20	NA	NA	NA	60799.7	64679.5	2	63	36.2	no	8.07465	0.5
44424	62	F	NO	4	2.69	37.38	no	0.024	72.6325	22	24	no	no	no	12310.3	12093.1	2	67	82.5	no	8.15565	0.6
44425	25	F	NO	3	5	21.8	no	1.1	116.762	22	30	yes	no	no	83116.5	87805.1	1	63	63.8	no	7.49776	0.8
44426	78	F	NO	1	NA	21.42	yes	75.2	12.6786	18	26	no	yes	no	6754.39	7299.6	1	64	13	no	8.07838	0.9
44427	24	M	NO	3	0.98	23.01	yes	174	77.1739	25	36	yes	no	no	31669	31507	1	69	90.1	no	8.14845	0.9
44430	45	M	NO	4	1.93	31.4	yes	313	66.5893	12	16	no	no	no	24916.5	25203.3	1	64	26.6	Borderline	8.94761	0.6
44433	66	M	NO	3	3.15	29.39	yes	0.018	57.4565	37	29	yes	yes	no	46864.7	47353.4	1	61	62.4	yes	8.65556	0.9
44443	36	F	NO	2	0.96	28.14	yes	0.044	92.3545	83	49	yes	no	no	27917.2	33919.8	1	69	32.7	no	10.5612	0.7
44444	46	F	NO	5	0.67	22.14	no	0.46	92.8933	15	24	yes	no	no	16976.7	17391	2	69	23.3	no	8.27703	1.3
44445	30	F	NO	3	0.75	25.33	yes	293	128.621	12	16	yes	no	no	27157.8	28238.2	1	65	41.4	no	10.7266	0.5
44447	66	F	NO	3	2.14	26.73	NA	0.394	NA	NA	NA	NA	NA	NA	43666.5	45491.9	2	71	45.6	no	NA	NA
44450	62	F	NO	2	1.52	23.32	yes	391	59.0938	23	20	yes	no	no	5992.01	5814.81	1	60	24.5	no	8.82556	0.6
44451	38	F	NO	3	3.87	21.51	no	0.017	91.0661	23	22	yes	no	no	57998.7	58022.1	1	60	94.9	no	8.10712	0.9
44453	42	F	NO	5	0.47	21.2	yes	0.045	111.576	15	21	no	no	no	26187	26223	1	67	69.4	no	7.97178	0.6
44454	31	F	NO	3	2.42	25.71	yes	246	95.6559	22	19	yes	no	no	38786.5	38588	2	60	81	yes	8.35031	0.7
44456	43	M	NO	3	4.83	29.65	no	0.338	46.4514	23	22	yes	no	no	107336	119314	2	63	82.9	no	9.59097	0.9
44457	61	M	NO	3	4.02	31.28	yes	0.011	53.1478	25	23	yes	no	no	52939.8	52278.5	1	60	117	no	8.22684	0.9
44459	44	M	NO	1	1.4	17.83	NA	0.032	100.351	14	22	NA	NA	NA	11136.3	11247.4	1	59	60.9	no	8.1747	0.6
44461	22	F	NO	3	1.2	22.69	yes	228	123.38	14	20	yes	no	no	96555.3	100882	2	67	78.4	no	8.66311	0.5
44462	75	M	NO	3	4.64	33.2	yes	230	52.0789	21	33	yes	no	no	18250.3	18964.1	2	66	76.2	no	8.96105	0.7
44463	43	M	YES	1	0.03	16.97	NA	0.906	NA	NA	NA	NA	NA	NA	9318.8	10250.4	1	63	56.4	no	NA	NA
44465	63	F	NO	2	2.31	38.45	yes	0.011	98.9736	27	26	no	no	no	8975.58	8840.56	2	65	53.9	no	8.93932	1
44467	49	F	NO	4	2.14	36.17	NA	0.353	105.119	12	20	NA	NA	NA	17545.2	18146	2	66	27.4	no	8.00403	0.7
44468	21	M	NO	1	0.89	21.5	NA	0.189	129.311	54	41	NA	NA	NA	17044.6	17365.3	1	71	66.9	no	7.57891	0.7
44469	34	M	NO	3	5	26.76	yes	0.011	110.379	29	72	yes	no	no	113883	118020	2	65	88.1	no	9.10831	0.5
44470	34	M	NO	3	1.7	15.37	NA	0.115	NA	NA	NA	NA	NA	NA	52682.1	54357.5	2	61	63.2	no	NA	NA
44471	36	F	NO	4	NA	17.86	NA	0.341	99.6533	16	29	NA	NA	NA	15205.4	15985.5	2	64	45.3	no	7.86711	0.9
44472	36	M	NO	3	5	21.2	NA	0.075	118.961	17	27	NA	NA	NA	70548.9	71806.6	2	72	63.2	no	8.19202	0.6
44475	34	M	NO	1	0.82	26.46	yes	0.221	109.44	29	24	yes	yes	no	20950.8	22468.7	2	67	33.1	no	9.18835	0.4
44477	48	F	NO	4	0.68	43.57	NA	0.456	106.41	12	18	NA	NA	NA	17046.9	17179	2	67	12.4	no	8.015	0.4
44479	65	F	NO	1	1.41	37.85	yes	0.044	35.1621	19	22	yes	no	no	6106.11	6600.91	2	71	22.8	yes	8.55603	0.4
44480	50	M	NO	3	1.13	29.32	no	0.606	43.0955	23	25	no	no	no	22515.4	24752.7	1	67	82.1	no	9.71821	0.5
44481	20	M	YES	2	1.96	25.61	no	0.088	135.458	19	19	yes	no	no	10794.2	10667.1	1	73	60	no	9.24653	0.5
44484	38	M	NO	3	1.45	25.22	NA	3.76	109.247	66	43	NA	NA	NA	37033.5	37374.7	1	71	73	no	8.54529	0.9
44485	37	F	NO	4	1.45	19.27	NA	0.023	NA	NA	NA	NA	NA	NA	7822.11	7802.65	2	70	58.3	no	NA	NA
44487	62	M	NO	3	5	31.37	yes	26.9	86.4009	46	35	yes	no	no	62086.5	60743.5	2	70	60.9	yes	11.2161	0.6
44488	55	M	NO	4	5	21.89	no	0.104	107.905	10	13	no	no	no	26988.3	27871.6	1	63	37.8	no	7.7424	1.3
44492	68	F	NO	3	NA	32.3	yes	0.011	91.9847	29	46	yes	no	no	75872.7	80240.8	2	61	83	no	8.95532	0.6
44494	47	M	NO	3	5	17.15	NA	0.011	NA	NA	NA	NA	NA	NA	42314.3	47916.7	1	63	92.4	no	NA	NA
44495	36	M	NO	5	5	24.11	yes	0.011	69.2892	18	19	yes	no	no	69919	70474.3	2	63	76.8	no	8.08333	0.9
44496	36	M	NO	3	0.7	29.4	NA	281	58.2812	21	41	NA	NA	NA	28767.9	28698.2	2	59	93.1	no	7.85709	0.8
44501	27	M	NO	4	0.29	21.71	no	15.9	75.5646	15	24	yes	no	no	23901.5	24560.2	1	64	56.2	no	8.31238	0.9
44502	26	F	YES	5	1.97	16.19	NA	0.168	NA	NA	NA	NA	NA	NA	9511.35	9580.77	1	67	54.5	no	NA	NA
44509	59	F	NO	5	NA	29.48	yes	25.1	53.8998	12	22	yes	no	no	20449.6	21834.5	1	64	36.4	no	7.62291	1
44513	33	M	NO	1	5	29.58	no	0.015	113.152	36	34	yes	no	no	26603	29675.8	2	73	64.1	yes	11.8329	1.1
44514	58	F	NO	3	5	24.44	no	0.011	92.6035	31	28	yes	no	no	76996.5	81374.5	1	70	104	no	8.36637	0.7
44516	40	F	NO	1	0.46	18.23	NA	1.17	98.4356	12	21	NA	NA	NA	9859.2	10541.3	2	64	56.4	no	7.88231	0.9
44517	37	M	NO	3	4.84	32.31	no	0.169	106.269	21	24	yes	yes	no	52300.7	51169.4	2	62	66.4	yes	8.70176	0.7
44519	43	F	NO	3	5	22.91	NA	12.1	109.644	16	28	NA	NA	NA	63072.5	63322.6	2	61	86.4	no	8.93932	0.9
44522	72	F	NO	4	NA	34.85	no	0.011	29.4944	21	20	yes	no	no	22897.6	24836.9	2	70	66.7	yes	9.2321	0.5
44527	41	F	NO	3	1.13	46.25	no	5.77	112.363	13	17	no	no	no	31767.8	31540.6	2	60	58.1	no	10.1118	0.7
44529	42	F	NO	3	3.49	15.71	NA	0.015	NA	NA	NA	NA	NA	NA	20934.4	21785.9	1	67	84.2	no	NA	NA
44532	63	M	NO	3	5	26.25	no	0.044	50.2295	49	42	yes	no	yes	58553	59923.9	2	67	69	no	9.1466	0.8
44533	41	F	NO	4	3.49	27.76	no	0.086	85.3764	18	25	yes	no	no	30227.9	30101.6	2	67	10.3	no	8.54985	0.6
44536	20	M	NO	3	1.41	28.12	yes	286	128.214	21	25	yes	no	no	31934.4	32385.1	2	62	80.6	no	9.67721	0.6
44537	46	F	NO	1	1.45	32.02	NA	0.011	74.9086	33	23	NA	NA	NA	8564.59	8705.48	1	62	58.9	no	8.62119	0.7
44539	19	M	NO	1	0.49	27.88	NA	31.4	117.31	64	49	NA	NA	NA	13328	13618.1	2	71	65.9	no	8.55353	1
44540	32	F	NO	1	5	25.31	yes	0.101	119.696	30	19	no	no	no	21807.7	22510.5	1	65	34	no	11.3346	0.8
44543	25	M	NO	1	2.5	24.04	NA	0.016	NA	NA	NA	NA	NA	NA	9743.02	11472.8	2	72	61.4	no	NA	NA
44545	54	F	NO	3	NA	34.07	yes	0.011	99.9725	62	39	yes	no	no	76980.6	77274.3	2	69	43.7	no	8.47324	0.6
44547	46	F	NO	2	5	19.15	NA	0.14	106.276	18	33	NA	NA	NA	11956.5	12181.4	2	73	52	no	8.18786	1.9
44548	39	F	NO	4	0.9	22.5	NA	0.025	113.952	10	19	NA	NA	NA	15977.5	16524.6	2	67	36	no	7.49887	1
44549	33	M	NO	1	0.48	36.15	no	0.113	122.905	29	24	NA	no	no	18007.4	17812.6	2	72	28.2	no	8.15622	0.6
44550	66	F	NO	2	1.14	29.71	no	0.011	87.543	21	23	no	no	no	8367.56	8367.18	2	63	63.2	no	8.36916	0.7
44552	34	F	YES	3	1.09	14.65	NA	3.39	NA	NA	NA	NA	NA	NA	19179	19340.9	2	64	84.8	no	NA	NA
44555	45	M	YES	4	4.62	22.37	NA	0.13	106.497	11	19	NA	NA	NA	18425.6	19056.5	2	67	48.1	no	8.10772	1.5
44558	47	F	NO	4	3.32	19.28	no	0.487	65.6603	17	26	yes	no	no	23161.6	23235	1	68	37	no	7.37526	1.3
44559	45	F	NO	2	1.21	30.56	no	0.011	124.184	14	18	yes	no	no	17358.1	17153.7	1	73	44.8	no	8.70806	0.6
44560	48	M	NO	3	5	15.66	NA	0.011	NA	NA	NA	NA	NA	NA	39162	39697.9	2	62	73.3	no	NA	NA
44561	40	F	NO	3	0.73	18.39	NA	0.038	NA	NA	NA	NA	NA	NA	25861.2	26472.3	1	69	57.3	no	NA	NA
44564	38	M	NO	3	2.59	36.22	no	0.025	107.321	13	18	yes	no	no	97373.9	99236.8	1	61	94.7	no	8.60153	0.7
44566	44	M	NO	3	3.87	23.21	NA	15.3	98.7908	25	44	NA	NA	NA	78539.7	80419.1	2	63	53.9	no	8.51549	0.8
44567	37	M	NO	1	0.74	39.9	yes	0.402	122.449	29	21	yes	no	no	14632.5	14474.2	1	65	45.5	no	8.25829	1.5
44569	62	F	NO	3	1.49	26.49	no	0.021	52.7758	26	24	yes	no	no	17290.3	17432.7	1	67	78.2	no	9.27809	1.2
44571	44	F	NO	4	0.86	19.79	NA	0.174	92.7493	21	21	NA	NA	NA	13456.5	13917.2	2	68	31.6	no	7.03527	0.7
44572	60	M	NO	4	4.43	27.14	no	0.023	55.3086	17	17	no	no	no	13366.2	13131.2	2	72	66	no	8.56111	0.6
44573	30	M	NO	1	0.62	26.91	yes	0.073	115.562	36	47	no	no	no	21807.7	22510.5	1	65	40.7	no	8.81284	0.4
44575	40	M	NO	1	NA	25.71	no	0.011	119.896	18	19	yes	no	no	22829.3	23580.1	1	66	68.5	no	8.99913	0.4
44576	47	M	NO	1	2.27	31.66	no	0.04	107.725	21	22	yes	no	no	23849.4	23568.7	1	71	61.7	no	8.84369	0.6
44583	29	F	NO	4	0.75	18.37	NA	0.452	NA	NA	NA	NA	NA	NA	10744.5	11407	2	71	44.5	no	NA	NA
44586	30	F	NO	1	0.73	28.19	no	0.011	128.621	19	21	yes	no	no	17102.3	17374.3	1	65	34.5	no	8.34854	0.9
44587	75	F	YES	4	2.02	25.65	yes	1.28	71.2724	16	24	yes	no	no	11869.6	13312.9	2	64	21.1	no	7.96659	0.5
44588	53	M	NO	3	4.97	38.25	yes	0.026	56.2201	23	24	yes	no	no	76861.7	77918.4	1	64	74.7	no	9.28568	1.5
44589	35	M	NO	1	1.99	35.52	no	0.019	117.2	34	35	yes	no	no	22236.9	21996.4	1	66	36.6	no	9.27096	0.7
44591	34	F	NO	1	0.48	26.24	NA	0.019	121.336	18	21	NA	NA	NA	13778	14037.2	2	71	31.4	yes	8.37644	0.5
44592	27	M	YES	3	3.65	21.15	no	1.37	118.023	12	23	yes	no	no	80224.4	80913.4	1	64	151	no	7.67879	0.9
44593	48	M	NO	2	5	20.81	NA	0.084	97.5706	13	23	NA	NA	NA	10460	10632.1	1	62	43.8	no	8.21541	0.8
44595	40	F	NO	2	3.87	36.47	yes	0.011	105.085	37	32	yes	no	no	17358.1	17153.7	2	73	65.7	no	9.8675	1
44600	62	M	NO	4	1.23	22.75	yes	0.887	87.7335	35	38	yes	no	no	7543.24	7641.13	2	67	28.7	no	8.50106	0.7
44601	60	F	YES	4	NA	36.61	yes	301	78.0261	21	20	no	no	no	9560.87	9662.6	1	62	51.9	no	8.77648	0.5
44602	48	F	NO	4	NA	24.99	yes	315	64.4362	30	48	yes	no	no	24342.5	24655.4	2	68	44.8	no	7.19293	0.7
44603	52	F	YES	4	0.46	30.93	yes	196	70.8845	18	25	yes	yes	yes	25246.2	27368.7	1	59	12.8	yes	9.46094	0.5
44607	29	M	NO	3	NA	18.42	NA	0.213	NA	NA	NA	NA	NA	NA	64495	65039.5	2	61	73	no	NA	NA
44608	52	M	NO	1	3.4	18.64	no	0.016	103.461	13	22	yes	no	no	28147.9	29196	2	65	64	no	8.73085	0.6
44609	34	F	NO	1	1.58	34.74	no	0.011	113.944	25	27	yes	no	no	19055.8	18849.7	2	71	35.5	no	8.43815	0.7
44610	36	F	YES	4	1.36	16.13	NA	0.076	NA	NA	NA	NA	NA	NA	10210.8	10696.1	2	67	36.7	no	NA	NA
44612	46	M	NO	3	3.49	16.64	NA	0.044	NA	NA	NA	NA	NA	NA	40324.7	45901.1	1	63	101	no	NA	NA
44614	62	F	YES	4	0.88	26.01	yes	412	66.9453	13	17	no	no	no	10426.7	10079.7	1	67	40.8	no	7.51534	0.6
44615	45	M	NO	1	0.47	21	NA	0.042	NA	NA	NA	NA	NA	NA	12174.5	12138.8	2	61	61.9	no	NA	NA
44618	38	F	NO	2	1.16	25.38	no	0.021	130.443	22	22	no	no	no	16052.3	15878.7	1	62	49.3	no	8.7678	0.2
44619	40	M	YES	2	1.45	15.49	NA	0.102	NA	NA	NA	NA	NA	NA	15534.4	15461.3	1	72	108	no	NA	NA
44620	32	M	NO	1	2.66	21.16	no	0.011	119.696	17	26	no	no	no	17102.3	17374.3	1	65	62.8	no	8.54384	0.3
44621	55	F	NO	4	5	29.51	no	0.011	70.3194	59	33	no	no	no	19110.1	19726.6	1	62	40.4	no	9.11921	0.6
44623	24	M	NO	1	1.46	31.35	yes	0.011	120.537	24	26	yes	no	no	25876.3	26839.7	1	66	64.7	no	9.26355	0.7
44624	52	M	NO	3	0.93	20.37	yes	422	96.8512	24	25	no	yes	no	25211.3	27716.5	2	59	29.4	no	8.9338	0.8
44627	60	M	NO	3	5	29.94	yes	0.039	57.2066	20	25	yes	no	no	53088.3	51939.9	2	63	87.1	no	9.03408	1.2
44630	34	M	NO	1	3.69	21.68	NA	0.011	NA	NA	NA	NA	NA	NA	11150	12294.7	2	72	72.8	no	NA	NA
44632	26	M	NO	2	2.86	18.23	NA	0.101	NA	NA	NA	NA	NA	NA	12483.6	12228.4	1	71	83.7	no	NA	NA
44635	36	M	NO	1	1.69	29.71	NA	0.158	120.342	83	55	NA	NA	NA	14927.6	15252.5	2	70	65.4	no	8.62479	0.6
44636	48	M	NO	4	3.11	21.81	no	0.011	101.836	20	26	yes	no	no	23314	22963.1	2	67	54.8	no	8.42442	1.1
44637	60	F	NO	4	1.16	22.99	no	0.019	53.5225	25	27	no	no	no	6852.09	6635.51	1	59	53.3	no	8.6364	0.8
44638	24	F	NO	4	1.14	30.11	no	27.5	79.0438	63	47	yes	no	no	22789.3	23417.3	2	74	35	no	9.04358	0.7
44642	21	F	NO	4	2.25	20.84	no	337	120.09	14	18	no	no	no	27984.8	28456.2	2	67	26.1	no	7.27517	0.9
44643	56	F	NO	3	3.92	21.04	no	0.019	101.126	24	26	yes	no	no	92231.5	91938.5	1	63	70.3	no	8.95416	0.6
44644	42	F	NO	3	1.18	27.46	no	0.02	77.0433	26	26	no	no	no	90028.2	95054.2	1	61	53.8	no	8.91704	0.9
44645	37	M	NO	4	0	25.25	NA	25.7	69.6126	15	28	NA	NA	NA	14373.2	14274	2	62	26.2	no	6.97214	0.5
44647	42	M	NO	4	2.55	27.7	no	0.033	68.0075	30	32	yes	no	no	26885.3	29007.5	1	68	50.3	no	8.65478	0.7
44652	40	M	NO	4	5	14.97	NA	0.019	NA	NA	NA	NA	NA	NA	11255.8	12256.8	1	63	109	no	NA	NA
44654	26	M	NO	1	0.8	17.56	NA	0.017	NA	NA	NA	NA	NA	NA	10237.5	10535	2	72	63.3	no	NA	NA
44659	48	M	NO	4	5	28.15	yes	0.017	52.5099	21	27	yes	no	no	27601.4	29836.6	2	71	24.7	no	8.62578	0.5
44664	23	M	NO	5	2.73	19.21	no	293	117.251	22	24	yes	no	no	24342.5	24655.4	2	68	21.8	no	8.30449	0.3
44667	34	M	NO	3	1.6	28.13	yes	440	76.4458	24	22	yes	no	no	79198.6	88752.7	2	63	106	no	9.69585	0.7
44668	46	M	NO	3	4.66	23.75	no	0.011	59.0537	22	23	yes	no	no	122045	126287	1	71	69.4	Borderline	8.76608	1.1
44669	76	F	NO	3	1.18	30.04	no	0.179	60.6749	15	17	no	no	no	19606	19376.5	1	61	46.9	no	7.80139	0.7
44670	19	F	NO	4	0.34	23	NA	0.373	76.3004	19	21	NA	NA	NA	12903.9	13391.8	2	64	55.6	no	8.26075	1
44671	52	F	NO	4	4.55	28.47	yes	0.023	68.2152	22	26	yes	no	no	50235.3	50277.6	2	70	39.8	no	9.23762	0.7
44672	59	F	NO	3	0.5	33.88	no	0.228	88.9591	17	23	no	no	no	30582.7	30485.6	2	60	121	no	8.0824	0.8
44673	64	F	NO	3	2.41	31.44	no	0.054	75.8642	21	23	no	no	no	61297.2	62009.2	1	59	49.9	no	8.30103	0.7
44676	59	F	NO	4	NA	33.97	no	0.044	53.8998	14	34	no	no	yes	22105.5	22859.7	1	64	17.5	no	8.35031	0.8
44678	34	F	NO	4	1.01	18.82	NA	3.53	NA	NA	NA	NA	NA	NA	8915.99	8893.81	1	61	64.7	no	NA	NA
44681	53	F	NO	1	3.49	25.33	no	0.019	81.9587	36	31	yes	no	no	9900.81	9784.26	1	70	99.6	no	8.83499	1.4
44685	56	F	NO	3	5	45.44	no	0.011	80.2496	17	19	yes	no	no	102792	104664	1	69	48.7	no	9.4306	0.7
44691	60	M	YES	4	2.17	27.28	yes	323	59.9299	34	25	yes	no	no	6134.06	6094.55	2	60	47	no	8.65155	1.3
44692	50	M	NO	3	1.67	16.42	yes	206	100.415	23	23	yes	no	no	27331.9	27136.4	1	67	106	no	8.19713	0.5
44695	64	M	NO	4	4.84	41.76	no	0.031	87.1981	13	17	no	no	no	25898.2	26781.9	1	63	21.7	no	8.37931	0.6
44697	54	M	NO	3	2.02	19.5	NA	0.84	NA	NA	NA	NA	NA	NA	34786.8	42389.8	2	74	73.8	no	NA	NA
44698	68	F	NO	3	1.51	24.34	no	0.092	64.1823	15	25	no	no	no	29384.5	28849.9	1	59	42.4	no	8.85116	1
44701	48	F	NO	3	0.57	23.94	yes	445	58.8646	13	23	yes	no	no	29437.3	29431.7	2	63	65.5	no	8.00936	0.7
44704	36	F	NO	4	0.33	32.01	NA	0.171	80.3599	23	29	NA	NA	NA	18273.5	18359	1	69	77.5	no	7.68133	0.8
44705	28	F	NO	3	0.91	16.32	NA	0.049	NA	NA	NA	NA	NA	NA	20934.4	21111.1	1	67	106	no	NA	NA
44706	26	M	NO	1	NA	26.95	no	0.022	110.849	37	28	yes	no	no	13072.6	14019.6	2	72	72.2	no	8.96572	0.8
44708	45	M	NO	1	3.07	20.77	NA	0.02	NA	NA	NA	NA	NA	NA	11726.5	11794.9	2	70	80.3	no	NA	NA
44711	44	F	NO	2	1.65	38.22	no	0.034	113.106	26	22	no	no	no	17097	17352.1	2	68	59.6	Borderline	8.90143	0.6
44712	48	F	NO	2	NA	29.59	no	0.142	113.344	15	20	yes	no	no	17192.7	17229	2	62	65.4	no	7.91059	0.7
44716	55	F	NO	4	3.09	29.59	NA	0.031	NA	NA	NA	NA	NA	NA	10491.3	10629.4	1	72	39.5	no	NA	NA
44718	39	M	YES	1	1.97	14.18	NA	0.024	NA	NA	NA	NA	NA	NA	10009.8	11787	2	71	69.8	no	NA	NA
44719	78	M	NO	2	1.1	26.55	no	0.024	79.0308	16	23	yes	no	no	7716.62	8134.33	1	60	92	no	9.83959	1.1
44720	56	F	NO	3	5	31.38	yes	0.055	61.6377	43	43	yes	yes	no	79632.5	79778.1	1	63	71.1	Borderline	9.34749	1.4
44727	37	F	NO	1	0.19	28.12	yes	0.084	115.565	18	22	yes	no	no	25990.4	26403.7	1	66	41.6	no	8.04318	0.5
44731	70	M	NO	2	1.31	29.95	no	0.011	91.6538	17	21	no	no	no	5444.78	5283.76	2	73	62.2	no	9.08557	0.4
44732	41	M	YES	2	NA	26.71	yes	237	100.895	26	22	yes	no	no	11540.5	11564.9	2	62	60.3	no	8.20931	0.3
44733	44	F	NO	3	1.28	25.72	yes	256	102.173	13	21	yes	no	no	21355.3	21202.6	1	60	36.2	no	8.95454	1.2
44734	51	F	NO	1	5	32.38	no	45.7	72.3233	29	23	yes	no	no	35166.8	37551.5	1	66	43.5	no	9.26899	0.8
44735	33	M	NO	3	1.43	24.12	no	0.065	112.137	23	22	no	no	no	29614.6	29849.8	2	60	55.1	yes	8.62775	0.7
44736	48	M	NO	3	5	22.63	no	0.011	67.5969	20	20	yes	no	no	87980.1	89660.7	2	62	64.1	no	9.01603	0.9
44738	52	M	NO	2	1.71	29.38	no	0.065	99.0144	24	22	yes	no	no	11327.8	11355.8	1	61	59	Borderline	8.21325	0.8
44740	34	F	NO	4	NA	29.27	NA	2.15	NA	NA	NA	NA	NA	NA	9802.25	9952.61	2	60	60.4	no	NA	NA
44744	73	F	NO	3	0.53	23.78	yes	0.826	54.6995	23	35	no	no	no	20747.6	20783.5	1	67	58.3	no	9.68496	0.9
44745	51	M	NO	1	0.92	17.54	NA	0.078	NA	NA	NA	NA	NA	NA	13985	15426.4	2	65	52.2	no	NA	NA
44747	60	M	NO	1	4.6	32.34	NA	0.011	89.683	53	35	NA	NA	NA	9828.12	10042	1	70	67.1	no	9.75266	0.8
44750	54	M	NO	3	2.02	35.09	yes	346	92.4443	74	51	yes	no	no	75485.2	76966.3	2	74	90.8	no	10.019	0.6
44755	45	F	NO	3	0.97	17.89	NA	1.45	NA	NA	NA	NA	NA	NA	19624	19789.7	1	61	65.3	no	NA	NA
44758	63	M	NO	2	4.25	29.5	no	0.011	102.009	22	23	yes	no	no	10478.1	10500.3	1	62	63.8	yes	8.52039	0.7
44760	44	F	NO	2	2.18	30.16	no	0.017	110.02	39	35	yes	no	no	23538	24272.2	1	69	61.6	no	10.1298	0.6
44761	57	F	NO	1	0.18	22.61	NA	0.041	108.501	19	25	NA	NA	NA	14084.7	14514.8	2	72	46.2	no	8.64822	0.5
44767	38	M	NO	3	2.59	23.23	yes	0.103	105.962	31	26	yes	no	no	79198.6	88752.7	1	61	67	no	10.0058	1
44768	33	F	NO	2	3.41	31.74	yes	238	62.6654	32	29	yes	no	no	35446.3	36027.8	2	61	36.9	no	9.44525	0.5
44769	30	F	NO	1	0.77	30.72	no	0.03	107.304	36	25	yes	no	no	25783.8	27161.5	2	71	41.2	no	9.8043	0.6
44771	80	M	NO	3	3.65	36.21	yes	0.03	52.0749	17	19	yes	no	no	35990.3	34984.7	1	60	93.2	no	8.84347	0.7
44774	68	F	NO	3	1.18	26.44	no	0.029	73.7622	18	23	no	no	no	21576.6	23816.5	1	64	71.4	no	8.15479	1
44775	53	M	NO	2	NA	22.88	no	0.011	110.853	19	19	no	no	no	16428.4	19426.1	2	71	45.9	no	7.55538	0.5
44776	37	M	YES	3	2.91	15.22	NA	0.019	NA	NA	NA	NA	NA	NA	40842	46249.4	2	60	78.9	no	NA	NA
44779	44	F	NO	3	5	20.77	NA	0.011	94.2075	12	17	NA	NA	NA	88001.7	88474.8	2	60	62.4	no	7.62071	2.2
44780	52	M	NO	3	5	42.18	no	0.02	94.118	15	18	no	no	no	107370	106602	2	61	70.4	no	9.39391	0.4
44782	48	F	NO	2	5	23.65	yes	1.71	55.8111	28	25	yes	no	no	14772.3	14808.9	2	61	74.3	no	8.66699	1.1
44783	27	F	YES	4	1.94	20.13	no	0.131	55.3276	39	32	no	no	no	19313.5	20621.5	1	64	71.3	no	8.80132	1.4
44784	52	F	NO	3	5	26.38	yes	0.063	82.5365	31	33	yes	no	no	103644	103315	2	60	95.9	no	8.74672	0.7
44785	46	M	NO	4	5	32.87	no	0.042	66.1232	37	30	yes	no	no	26885.3	26736.4	1	68	27.1	no	8.80147	1
44787	46	M	NO	2	4.97	18.43	NA	0.017	98.5572	19	23	NA	NA	NA	11566	11817.7	2	73	32.2	no	7.92732	0.6
44789	40	M	NO	3	3.11	27.93	no	0.16	103.211	14	19	yes	no	no	81626.7	81659.6	1	61	75.9	no	7.46336	0.9
44790	50	F	NO	3	5	23.95	yes	269	83.7042	13	18	yes	no	no	104007	110254	1	61	73.6	no	7.87569	0.6
44791	63	F	NO	2	NA	28.31	no	0.011	76.399	31	30	yes	no	no	8017.06	8416.89	1	71	78	Borderline	8.95983	0.7
44793	53	M	YES	5	5	28.55	no	0.036	109.432	18	23	yes	no	no	89022.2	89795.3	2	60	50.3	no	8.66302	0.6
44795	61	M	NO	3	1.7	34.76	no	0.032	60.9523	26	29	no	no	no	21953.5	22555.7	2	59	87.7	no	8.774	1.1
44796	48	F	NO	2	0.8	36.05	no	0.15	83.6536	33	31	yes	no	no	23679.2	23914.9	2	61	41.9	no	8.97588	0.9
44798	39	M	NO	3	5	19.72	NA	0.016	113.952	16	16	NA	NA	NA	53889.3	53801	1	62	56.9	no	8.46653	0.5
44802	36	M	NO	3	1.07	22.73	no	0.011	106.152	17	21	yes	no	no	25935.4	25945.9	1	60	87.8	no	7.99227	0.6
44806	42	M	YES	4	5	18.41	NA	0.539	NA	NA	NA	NA	NA	NA	13357.9	13156.8	2	67	70.9	no	NA	NA
44807	56	F	YES	4	NA	32.9	yes	316	59.515	13	15	no	no	yes	21711.9	23112.7	2	64	23.3	no	9.33688	0.5
44808	49	M	NO	1	0.33	26.98	NA	0.011	NA	NA	NA	NA	NA	NA	13768.9	14457.2	1	66	54.5	no	NA	NA
44811	67	F	NO	3	2.16	37.92	no	0.035	71.1243	22	26	yes	yes	yes	65378.9	66138.3	2	60	23.1	yes	9.25484	0.7
44813	42	M	NO	5	1.18	23.42	yes	301	106.22	19	18	yes	no	no	79881	81406.8	1	62	65.2	no	8.69684	0.6
44815	21	F	NO	3	0.71	22.6	no	0.028	89.2896	20	19	yes	no	no	59530.5	62197.9	1	68	115	no	8.25635	1
44821	29	M	NO	3	1.46	20.73	yes	244	74.5104	16	25	no	no	no	17475.2	17097.1	1	60	68	no	9.30783	0.8
44825	50	F	NO	3	2.95	20.07	yes	440	93.2394	11	17	no	no	no	109493	112034	2	63	60	no	8.03204	0.9
44826	66	M	NO	4	1.31	29.82	yes	399	61.0561	18	22	yes	no	yes	6180.69	6338.76	2	68	30.7	no	9.57384	0.6
44832	36	F	NO	2	2.66	17.97	NA	0.027	NA	NA	NA	NA	NA	NA	11294.4	12453.9	1	72	74.7	no	NA	NA
44838	71	F	NO	3	1.17	22.97	yes	256	84.5216	22	22	yes	no	no	19606	19376.5	1	61	71.1	no	8.62927	0.4
44840	38	F	NO	4	0.3	35.6	NA	0.027	126.597	12	15	NA	NA	NA	12903.9	13391.8	2	64	49.8	yes	7.355	0.4
44842	72	M	NO	3	5	25.31	yes	184	92.9101	21	21	no	yes	no	37177.6	40991.8	2	62	31.7	no	8.72583	0.9
44848	40	M	NO	1	2.02	30.25	no	0.011	101.606	36	30	yes	no	no	19124.7	20234	2	71	62.7	no	10.1441	0.6
44849	34	F	NO	4	1.69	24.16	no	0.031	93.6612	14	20	no	no	no	24807.4	25639.8	1	63	38.1	no	8.48467	0.7
44850	72	M	NO	3	1.08	27.24	no	0.025	40.3328	23	35	no	no	no	8582.41	9156.52	1	65	54.2	no	8.69618	0.8
44852	42	F	NO	3	2.27	30.24	no	0.177	72.2682	30	24	yes	no	no	97373.9	99236.8	2	63	48.4	no	8.4362	0.6
44858	47	M	NO	1	5	15.26	NA	0.011	NA	NA	NA	NA	NA	NA	8588.54	9450.61	2	64	129	no	NA	NA
44863	32	F	NO	1	3.49	26.36	no	0.02	119.696	17	20	yes	no	no	25990.4	26403.7	1	66	44.2	no	9.54599	1.1
44865	61	M	NO	3	5	22.44	yes	303	99.8013	13	21	yes	no	no	85964.8	85350	2	63	107	no	9.80436	0.5
44866	59	M	NO	3	0.7	22	yes	155	60.3523	21	17	yes	no	no	21545.7	21585.1	2	60	55	no	9.15488	1
44867	29	F	NO	3	3.51	30.89	no	0.011	84.4102	21	23	yes	no	no	70014.4	74868.8	1	69	112	no	8.27385	0.6
44869	45	F	NO	3	0.25	29.53	yes	181	95.0383	15	19	no	no	no	77824.4	77267.8	2	59	23.2	no	8.92705	0.6
44870	62	F	NO	3	1.75	26.94	no	0.04	66.9453	25	21	yes	no	no	23989.8	28502.8	1	60	47.5	no	7.83201	0.8
44871	52	F	NO	2	2.5	50.43	yes	0.072	81.3358	33	29	no	no	no	15524.7	15342	2	61	42.4	no	9.48067	0.4
44875	60	F	NO	4	1.76	44.59	yes	315	79.1922	11	14	yes	no	no	22830	23221.5	2	74	37.2	no	8.59748	0.6
44876	57	M	NO	1	0.8	25.35	yes	613	114.145	14	19	no	no	no	10083.6	10415.3	1	65	14	no	9.46719	0.3
44878	65	F	NO	3	4.38	17.79	yes	0.018	57.8615	22	32	yes	no	no	30052.8	29506	1	60	114	no	8.23748	0.5
44880	34	M	NO	2	2.48	16.6	NA	0.028	NA	NA	NA	NA	NA	NA	8452.73	9301.17	2	62	54.3	no	NA	NA
44882	47	M	NO	3	1.02	50.46	yes	0.165	59.2796	73	56	yes	yes	yes	33936.6	35357.9	2	59	88.8	yes	9.92393	0.8
44883	50	M	NO	4	4.72	31.97	no	1.43	98.6449	34	27	yes	no	no	20000.3	19889.4	2	68	27.7	yes	10.9093	0.7
44885	65	F	NO	3	3.72	30.19	no	0.022	65.5492	31	24	yes	no	no	61297.2	62009.2	1	59	79.9	no	9.35729	0.7
44886	42	M	NO	5	1.96	20.31	yes	215	106.22	17	23	NA	no	no	70355.1	71843.8	1	62	59.3	no	7.89096	1.2
44888	51	M	NO	5	1.98	31.49	yes	183	58.9181	22	20	yes	no	no	38531.5	40068	2	61	54.5	no	8.7281	0.6
44889	23	M	NO	3	2.45	25.02	yes	1.18	88.0439	49	30	yes	no	no	111990	113238	1	71	129	no	9.0608	0.7
44890	37	F	NO	4	0.01	23.27	NA	76.5	78.7612	13	18	NA	NA	NA	15230.4	15432.3	2	67	43.4	no	7.21818	0.8
44893	44	F	NO	3	0.27	33.11	yes	0.021	110.02	16	21	yes	no	no	30055.2	31733.1	1	61	71.1	no	9.39761	0.4
44895	34	F	NO	4	4.83	23.04	NA	0.199	79.4052	20	35	NA	NA	NA	11667.4	11722	2	70	42.5	no	7.77884	0.8
44899	76	F	NO	3	NA	29.57	no	0.093	53.5589	31	30	no	no	no	31860.2	34106.1	1	61	67.5	no	10.0928	0.7
44900	52	F	NO	5	0.97	17.49	NA	0.015	103.461	20	30	NA	NA	NA	30384.6	30334.8	2	72	44.8	no	7.85069	1
44901	21	F	NO	3	1.96	19.3	no	0.129	120.09	28	28	yes	no	no	59530.5	62197.9	1	68	162	no	7.39018	0.4
44903	29	M	YES	4	2.91	37.37	yes	85.6	116.377	14	16	no	no	no	29760.9	29596.7	1	68	13.8	no	7.37526	0.5
44906	64	F	NO	3	3.36	30.03	yes	0.011	73.6859	28	28	yes	yes	yes	36500.6	36416.1	2	66	52	no	9.782	1.7
44909	24	M	NO	3	1.16	33.28	no	0.13	126.615	14	16	no	no	no	43459.9	43833.2	1	60	61.9	no	8.08333	0.6
44910	62	M	NO	1	1.29	24.26	no	0.039	87.3925	32	26	yes	no	no	7530.88	8337.98	2	70	25.5	no	9.33079	0.7
44912	33	M	NO	1	0.48	27.67	NA	0.08	129.299	31	25	NA	NA	NA	15223.8	15688.7	2	72	43.3	no	8.3114	0.5
44913	37	F	NO	3	1.08	30.61	NA	0.011	115.565	14	20	NA	NA	NA	63409.6	64969.7	2	72	51.6	no	8.52635	0.7
44914	59	F	NO	3	NA	22.33	no	0.018	34.4975	27	39	no	no	no	87778.7	91292.7	1	65	90.9	yes	8.99467	0.8
44916	71	F	NO	4	0.83	46.01	yes	0.979	89.1593	18	20	yes	no	no	11504.1	12902.9	2	68	55.5	no	10.5447	0.4
44919	27	M	YES	2	1.41	18.49	NA	0.018	NA	NA	NA	NA	NA	NA	13751.9	14444.7	2	65	64.4	no	NA	NA
44922	45	F	NO	3	1.18	22.58	NA	1.2	81.8453	14	22	NA	NA	NA	32418.2	33215.8	2	72	64	no	8.25101	0.6
44924	53	M	NO	1	NA	15.64	NA	NA	NA	NA	NA	NA	NA	NA	10009.8	11787	2	71	73.5	no	NA	NA
44927	41	F	NO	1	NA	37.81	no	0.015	76.5789	13	20	no	no	no	16260	16501.9	1	74	31.3	no	8.90266	0.4
44928	77	M	NO	4	4.09	30.08	yes	0.035	53.1839	32	35	yes	yes	no	9827.24	10149.4	1	64	55.6	no	10.055	0.9
44929	39	M	NO	3	5	15.15	NA	0.011	NA	NA	NA	NA	NA	NA	42293.1	48009.9	2	68	62.6	no	NA	NA
44930	60	F	NO	1	0.46	36.12	no	199	67.8924	32	26	yes	no	no	33141.2	34209.2	1	66	39	no	8.77648	1
44931	33	F	NO	1	1.74	31.7	no	0.025	110.381	32	20	yes	no	no	20523.2	21071.8	1	70	63.2	no	9.1703	0.6
44932	35	M	NO	4	2.04	20.62	NA	0.011	103.676	21	24	NA	NA	NA	8902.69	8944.35	2	70	66.4	no	7.7003	0.8
44934	65	M	NO	3	0.71	29.23	yes	257	86.2431	65	55	yes	no	no	34320.1	34211.1	2	59	71.8	no	11.143	0.2
44935	27	F	NO	4	1.94	20.82	NA	0.101	NA	NA	NA	NA	NA	NA	9802.25	10979.7	1	64	85.3	no	NA	NA
44937	71	M	NO	3	0.25	38.18	yes	282	86.6431	21	19	yes	no	yes	29253.3	30886.5	1	61	28	no	9.11218	0.6
44938	50	M	NO	3	5	21.46	no	0.027	56.2018	20	27	yes	no	no	96663.6	96356.5	2	63	137	no	8.46168	0.8
44939	52	F	NO	3	5	29.93	yes	0.143	57.2337	16	16	yes	no	no	73285	74292.6	2	74	87.4	no	8.46348	0.8
44940	44	M	NO	2	2.94	29.02	yes	0.14	100.351	27	22	no	no	no	17164.2	18845.5	1	65	39.3	no	8.43555	0.8
44941	80	M	NO	3	3.86	23.87	no	0.011	53.9887	22	23	no	no	no	69052.2	70506.8	1	64	49.2	no	9.44324	0.6
44942	42	F	NO	1	0.82	25.71	NA	0.011	91.226	17	28	NA	NA	NA	12845.7	13125.2	2	71	53.2	no	8.16749	0.7
44943	68	M	NO	3	NA	30.28	no	19.6	84.782	50	28	no	no	no	38148.9	38977.2	1	64	50.9	no	8.27257	1.2
44945	37	F	NO	3	5	16.54	NA	0.011	NA	NA	NA	NA	NA	NA	33997.2	38793.2	1	65	77.2	no	NA	NA
44946	20	F	NO	3	0.87	22.91	no	19.7	104.885	17	21	yes	no	no	80731.9	80318.8	2	62	68.7	no	8.46284	0.6
44951	60	M	NO	4	2.54	28.44	yes	0.025	67.8924	24	27	yes	no	no	7043.12	6884.22	1	59	52.6	Borderline	8.96878	0.7
44952	40	M	NO	1	4.25	36.61	NA	0.011	124.831	17	21	NA	NA	NA	16011	16312.2	2	70	49.5	no	9.30492	0.6
44955	43	F	NO	3	1.06	15.12	NA	0.015	NA	NA	NA	NA	NA	NA	21731.7	23612.9	2	72	66.1	no	NA	NA
44957	40	M	YES	1	1.3	20.86	NA	0.047	NA	NA	NA	NA	NA	NA	7269.08	7635.28	1	65	57	no	NA	NA
44958	43	M	NO	3	3.13	30.9	yes	88.4	76.504	22	13	yes	no	no	28803.8	31602.2	1	67	77.8	no	9.10775	0.7
44960	24	F	NO	4	1.92	47.77	no	0.304	125.299	44	37	yes	no	no	26529.8	28721.5	2	68	14	no	9.49837	0.5
44966	36	M	NO	5	3.9	21.58	NA	0.037	116.379	54	45	NA	NA	NA	14389.4	14580.1	1	65	50.6	no	8.53346	0.7
44970	57	M	YES	3	2.14	48.94	no	0.011	97.4118	12	17	no	no	no	105908	105572	2	59	59.3	yes	8.70185	0.6
44971	74	F	NO	4	0.95	28.67	no	0.03	89.1143	26	26	no	no	no	11681.9	12140.6	2	62	45.2	no	7.60465	0.8
44972	44	M	NO	4	2.98	34.38	no	0.011	54.5463	29	33	yes	no	yes	24334.9	23968.6	2	72	44.1	no	9.03241	1
44973	47	F	NO	1	0.15	28.35	no	0.011	122.452	17	20	yes	no	no	14749.9	15997.5	1	70	65.6	no	8.15823	0.8
44979	49	F	NO	3	3.92	18.56	NA	0.433	85.5541	13	19	NA	NA	NA	62892.8	64440.2	2	67	95.7	no	7.27448	0.6
44981	38	F	NO	1	4.12	18.32	NA	0.011	NA	NA	NA	NA	NA	NA	7213.58	7957.06	1	65	24.6	no	NA	NA
44986	71	M	NO	3	2.63	24.83	no	0.031	49.5425	22	25	no	no	no	30052.8	29506	1	60	69.4	no	9.43452	0.9
44988	76	F	NO	3	1.83	27.35	yes	0.32	47.8326	47	37	yes	yes	yes	26604	26120	1	61	72.2	no	9.29835	1.1
44990	27	M	NO	3	3.65	24.19	yes	301	85.6044	26	34	yes	no	no	80078.9	79669.2	1	64	89	no	8.61885	1.1
44993	37	M	NO	3	NA	34.21	yes	43	111.568	23	20	yes	no	no	32030.7	32043.6	2	62	56.8	no	8.86107	0.6
44994	53	M	NO	5	5	21.57	NA	0.048	98.3213	23	49	NA	NA	NA	53347.2	56337.2	2	60	65.5	no	7.36328	0.8
44996	30	M	NO	2	1.45	31.28	yes	0.037	128.621	26	21	yes	no	no	26982.9	27040	2	61	78.8	no	8.87689	0.5
44997	33	M	NO	1	0.7	17.79	NA	0.029	NA	NA	NA	NA	NA	NA	11461.9	11954.2	1	71	76.2	no	NA	NA
44998	46	F	NO	2	5	27.25	yes	267	100.748	16	20	no	no	no	17358.1	17153.7	2	73	43.6	no	8.96386	0.8
44999	27	F	YES	1	0.21	16.69	NA	0.062	NA	NA	NA	NA	NA	NA	9668.93	9623.43	2	66	57.9	no	NA	NA
45001	52	M	NO	1	5	17.58	NA	160	104.007	15	21	NA	NA	NA	17044.6	17365.3	1	71	68.2	no	7.37306	0.6
45004	49	F	NO	4	2.42	28.03	NA	0.339	73.3466	25	34	NA	NA	NA	14389.4	14580.2	1	68	32.8	no	7.64492	2.3
45005	39	F	NO	4	5	27.07	no	0.034	105.826	27	28	yes	no	no	20709.7	22621.6	1	70	45.8	no	8.09193	0.8
45006	49	M	NO	4	2.88	35.51	no	0.017	49.6707	30	27	no	no	no	20349.2	21997.1	2	69	68.6	yes	9.09717	0.6
45009	63	M	YES	3	0.9	30.39	no	3.98	66.4767	21	17	no	yes	no	26193.6	27898.9	1	67	50.2	yes	10.5636	1
45010	31	M	NO	3	3.43	30.78	no	0.049	114.753	42	19	no	no	no	72092.4	72664.9	1	59	61.9	no	7.88231	0.7
45011	41	F	NO	3	1.04	49.14	NA	234	89.167	34	30	NA	NA	NA	24841.4	25435.9	1	61	52.7	no	8.80087	1.2
45012	44	F	NO	3	0.81	30.05	yes	0.011	75.9685	24	23	yes	no	no	61948.9	61505.9	1	60	103	no	8.0684	1
45013	71	M	NO	3	2.63	26.59	no	0.041	83.0141	26	33	yes	no	NA	59356.4	60045.8	1	60	43	no	9.50599	0.7
45018	70	F	NO	4	1.46	25.86	no	0.032	44.9909	27	25	no	no	no	8977.68	10084	1	62	46.4	no	8.66647	1.1
45021	47	F	NO	3	0.07	31.21	NA	0.177	NA	NA	NA	NA	NA	NA	49879.6	51908.6	2	59	42.6	Borderline	NA	NA
45022	36	M	NO	3	5	33.89	no	0.025	66.9474	25	24	yes	no	no	65271.2	68695.3	2	68	82.5	no	9.52149	0.6
45023	52	F	NO	3	5	35.89	no	0.02	82.5365	29	27	yes	no	no	101233	107312	1	61	82.5	no	8.68033	0.6
45026	61	M	NO	3	5	15.86	NA	0.146	NA	NA	NA	NA	NA	NA	47756.6	49957.5	2	59	72.3	no	NA	NA
45028	59	F	NO	3	5	34.08	no	0.011	99.0167	33	25	no	no	no	38702.4	39017.3	1	70	40	yes	8.96699	1.6
45032	50	M	YES	4	3.87	15.77	NA	0.011	NA	NA	NA	NA	NA	NA	27704.9	30242.7	1	65	72.4	no	NA	NA
45033	37	F	NO	3	3.41	29.07	yes	346	90.3739	37	29	yes	no	no	74269.4	74859.2	2	60	99.5	no	8.12947	0.9
45034	47	F	NO	3	5	27.73	no	0.317	77.4262	28	28	yes	no	no	92970	92305.1	2	60	102	no	9.31362	0.7
45035	45	F	YES	4	2.14	29.62	no	0.06	95.0383	9	14	no	no	no	25458.2	27598.6	2	68	12.5	yes	7.79873	1.1
45036	38	F	NO	3	4.55	23.02	yes	3.46	93.8257	17	20	yes	no	no	68460.3	68447.5	2	69	63.5	no	7.93308	0.8
45037	51	F	NO	4	1.39	33.89	yes	637	104.74	20	26	yes	no	no	23944.2	24354.8	1	64	29.5	no	8.19974	0.7
45040	33	F	NO	1	0.39	27.35	NA	0.021	NA	NA	NA	NA	NA	NA	6832.22	7125.64	1	70	75.4	no	NA	NA
45042	40	F	NO	3	4.14	15.55	NA	0.116	NA	NA	NA	NA	NA	NA	49788.9	50470.2	1	69	77.5	no	NA	NA
45044	78	F	NO	3	2.33	31.4	yes	387	86.6452	10	18	yes	no	no	92495.9	97659.6	1	61	75.1	no	7.98105	0.5
45045	44	M	NO	2	3.24	32.59	no	0.011	116.574	23	19	no	no	no	23849.4	23568.7	1	71	55	no	8.15479	0.7
45046	26	M	NO	3	0.03	19.1	NA	3.35	112.978	11	15	NA	NA	NA	34682.5	36895.6	2	59	95.6	no	8.50269	1.1
45048	40	F	NO	3	3.64	19.69	NA	0.739	106.877	21	37	NA	NA	NA	67136.7	71420.8	2	63	85.5	no	7.81682	0.9
45049	76	M	NO	3	1.99	32.64	yes	28.2	78.6033	15	18	yes	yes	no	26614.7	26130.5	2	64	60.9	no	9.5486	0.6
45050	28	M	NO	3	0.78	25.56	no	237	85.0052	15	24	yes	no	no	43381.5	44690.2	1	61	102	no	8.05516	0.9
45051	48	F	NO	4	0.68	33.21	no	0.483	91.5973	22	23	yes	no	no	21115.1	20797.3	2	67	18.5	no	8.16479	0.7
45052	40	F	NO	3	1.93	26.38	no	0.049	89.7956	17	14	yes	no	no	129047	133678	2	65	91.1	no	8.14424	0.6
45054	24	M	NO	1	1.46	27.08	yes	13.4	87.4276	60	31	yes	no	no	35166.8	37551.5	1	66	30	no	8.20193	1.1
45056	74	M	NO	3	1.44	42.67	yes	0.011	95.0284	20	21	no	no	no	59522.8	60214.2	2	63	28	no	8.537	0.6
45059	77	M	NO	2	1.02	19.3	yes	0.256	42.8321	12	24	yes	no	no	7080.45	7523.1	2	60	19.6	no	8.33926	0.9
45060	64	F	NO	3	2.41	26.3	no	0.074	46.9277	28	27	no	yes	yes	54670.9	53488.3	1	59	82.4	no	9.36863	1.2
45063	31	F	NO	1	1.01	32.46	no	0.011	69.3406	31	30	yes	no	no	24365.3	24698.4	2	72	78	no	8.03996	1
45064	44	M	NO	2	5	32.07	yes	206	75.9685	21	22	yes	no	no	16596.3	17559	1	73	45.2	no	9.91019	0.4
45067	34	M	NO	1	5	29.66	yes	0.049	81.4969	96	47	yes	no	no	25488.7	28374.6	1	65	21.5	no	8.91999	0.8
45069	42	M	NO	1	NA	30.96	NA	0.023	111.576	15	20	NA	NA	NA	10809.6	11177.9	1	65	35.4	no	7.64012	0.5
45070	51	F	NO	4	3.39	32.59	no	0.039	72.3233	25	21	yes	no	no	24328.2	24799.1	2	73	21.6	no	7.98105	0.8
45071	38	F	NO	3	3.87	16.97	NA	0.011	NA	NA	NA	NA	NA	NA	41702.1	42272.8	1	60	86.2	no	NA	NA
45072	63	M	NO	2	5	31.09	yes	0.029	85.4778	48	45	yes	no	no	11476.3	11341.2	2	68	62.2	no	9.35193	0.5
45073	38	M	NO	3	1.24	20.68	yes	306	109.247	15	20	yes	no	no	36501.2	36515.9	1	61	99.7	no	9.43572	0.5
45078	78	M	NO	3	2.12	24.38	yes	0.038	55.4287	27	25	yes	no	no	35245.1	36197.1	2	59	111	no	8.93129	0.9
45081	36	M	NO	3	5	23.89	no	0.017	109.798	15	17	yes	no	no	70820.1	73919.7	2	68	60.6	no	8.54985	0.5
45082	47	M	NO	3	3.69	24.48	NA	89.6	96.3635	19	17	NA	NA	NA	57262.1	57489.2	2	62	53.9	no	8.20454	1.4
45083	68	M	NO	2	NA	31.87	no	0.074	64.1823	30	34	yes	no	no	8017.06	8544.44	1	71	68.5	no	8.4659	0.8
45084	45	F	NO	1	2.04	40.03	yes	0.111	104.973	18	26	yes	yes	no	12003.3	14384.2	2	70	39.9	no	8.48849	0.4
45086	40	F	NO	1	0.46	17.88	NA	0.379	NA	NA	NA	NA	NA	NA	7745	7658.23	2	64	56.7	no	NA	NA
45087	63	F	NO	5	1.18	34.83	no	0.019	96.2732	19	25	yes	no	no	21737.7	22319.5	1	65	80.1	no	8.56865	0.8
45088	77	M	NO	3	4.75	37.85	no	0.079	79.5879	22	26	yes	no	no	49559.9	50393.1	1	66	48.1	no	9.45211	0.6
45089	79	M	NO	3	1.47	29.34	yes	348	59.4097	15	19	yes	yes	no	8872.86	9172.06	1	67	88.3	no	9.22936	1.1
45090	51	M	NO	5	1.98	26.55	NA	174	49.9268	13	22	NA	NA	NA	22983.6	22824.9	2	61	55	no	7.68891	1.1
45094	39	F	NO	3	1.22	19.78	NA	3.36	105.826	15	25	NA	NA	NA	19959.2	20038.3	1	62	37.3	no	8.03333	0.5
45095	43	F	NO	4	NA	37.83	NA	0.031	102.894	25	25	NA	NA	NA	14389.4	14580.2	1	68	31.9	no	7.81521	0.5
45096	61	M	YES	3	1.7	34.74	no	0.04	86.369	26	26	no	no	no	29941.8	30103	2	59	63.5	no	9.04882	0.5
45099	70	F	YES	4	1.76	35.52	no	0.257	85.1174	15	21	no	no	no	11824.9	12826.5	1	59	35.3	no	8.99386	0.8
45100	32	M	NO	2	1.09	19.44	no	0.011	113.95	45	46	no	no	no	21449	21790.1	1	72	83.5	no	8.05166	0.8
45102	43	F	NO	3	0.76	21.83	NA	0.05	110.795	13	25	NA	NA	NA	28931.1	29745.3	2	60	90	no	8.7483	0.7
45103	45	F	NO	3	2.56	33.38	yes	0.022	66.5893	43	29	yes	no	no	122045	124016	1	71	79.7	no	10.0263	2.4
45110	52	M	NO	1	3.4	28.31	yes	0.019	92.6885	31	27	yes	no	no	17560.2	18832.4	2	65	49.8	no	8.75676	1
45113	78	F	NO	3	2.29	31.52	no	0.026	73.0441	17	21	yes	no	no	36091.2	35668.7	2	63	113	no	8.64796	0.8
45119	72	F	NO	3	1.64	23.67	no	0.017	62.404	19	29	yes	no	no	35990.3	34984.7	1	60	89.1	no	9.42964	0.7
45121	36	F	NO	1	0.96	19.05	NA	0.021	NA	NA	NA	NA	NA	NA	9098.99	9000.37	1	69	66.3	no	NA	NA
45124	66	M	NO	4	NA	47.11	yes	361	60.3037	15	19	yes	yes	no	6554.89	6512.67	2	64	29.8	yes	7.54433	0.5
45125	58	F	NO	1	0.31	25.23	no	0.139	104.995	19	20	no	no	no	24082.9	24322.6	2	65	35	no	8.99461	0.6
45126	24	F	NO	1	2.56	44.09	NA	0.065	106.74	57	37	NA	NA	NA	11173.8	11946.9	2	74	65.7	no	8.62443	0.8
45129	55	F	NO	4	3.09	21.29	no	0.053	55.4358	31	26	no	no	no	25188.9	25268.6	1	72	35.6	no	7.5725	0.6
45133	25	F	YES	1	2.21	19.76	NA	0.083	NA	NA	NA	NA	NA	NA	10962.5	12092.3	1	66	61.1	no	NA	NA
45136	32	F	YES	4	0.29	18.3	NA	1.52	NA	NA	NA	NA	NA	NA	10114.3	9808.23	1	61	55.4	no	NA	NA
45137	51	F	YES	4	3.39	33.72	no	0.04	104.74	16	16	yes	no	no	21250.1	21502.8	2	73	20	no	10.4549	0.7
45138	32	F	NO	3	1.94	26.69	no	0.089	97.8647	19	19	no	no	no	30711.4	30723.8	2	59	62.4	no	8.50936	0.9
45141	31	F	NO	3	3.41	27.51	yes	133	100.065	26	26	yes	no	no	70820.1	73392.9	2	68	46.7	no	8.9293	0.5
45144	54	M	NO	2	0.73	40.44	no	0.011	70.8151	50	43	yes	yes	no	17358.1	17153.7	1	73	44.5	no	9.2511	0.8
45145	42	F	NO	3	1.17	27.9	no	357	88.5429	41	30	yes	no	no	22515.4	24752.7	1	67	87.3	no	9.28869	1
45158	38	M	NO	4	2.83	31.56	no	1.26	106.407	26	21	yes	no	no	23355	24579.8	2	67	28.1	no	9.09695	0.6
45159	51	F	NO	1	2.68	30.55	no	0.038	104.74	15	20	yes	no	no	25484.2	26433.1	1	66	30.4	no	7.22402	0.6
45162	50	F	NO	1	2.49	17.88	no	5.66	64.2911	16	24	yes	no	no	30088.1	30499.5	1	66	47.2	no	8.10772	1.5
45164	50	M	NO	3	5	15.33	NA	0.011	NA	NA	NA	NA	NA	NA	47541.4	49228.4	2	71	85.4	no	NA	NA
45167	39	M	NO	3	4.46	23.74	NA	2.53	120.741	18	25	NA	NA	NA	56910.7	60100.4	2	60	69.9	no	8.47512	0.8
45168	43	M	NO	3	1.01	17.55	NA	0.018	NA	NA	NA	NA	NA	NA	18681.5	22646.8	1	59	59.6	no	NA	NA
45169	57	F	NO	3	5	33.69	yes	0.025	67.5588	26	21	yes	no	no	53088.3	52807.4	2	63	67.3	no	9.10598	0.7
45171	61	M	NO	3	5	25.06	no	0.042	48.8945	36	29	no	no	no	55531.6	54330.4	2	70	49.6	no	8.81745	0.9
45172	64	F	NO	3	1.62	28.76	yes	0.011	66.0113	41	25	yes	yes	no	9471.57	10921.8	1	60	71.8	no	9.61867	0.9
45173	32	F	YES	4	0.89	16.35	NA	0.059	NA	NA	NA	NA	NA	NA	9755.47	10140.4	2	68	34.8	no	NA	NA
45174	74	F	NO	3	1.75	18.81	yes	0.084	54.3166	11	22	yes	no	yes	20747.6	20783.5	2	59	75.6	no	8.94833	0.4
45176	65	M	NO	3	0.74	24.49	yes	264	50.5812	9	16	yes	no	no	22416.9	22325.7	2	66	69	yes	9.12249	0.5
45178	18	M	NO	1	2.36	60.01	NA	0.567	122.458	36	28	NA	NA	NA	14193.7	14762.8	2	72	46.1	no	9.54977	0.7
45179	64	M	NO	3	2.27	21.52	no	0.011	95.5993	30	32	yes	no	no	58846	62270.3	2	71	78.1	no	8.95416	0.7
45185	69	M	NO	3	5	30.06	yes	0.093	41.1918	14	22	yes	no	no	46864.7	45850.9	1	61	84.5	yes	9.44034	0.7
45186	60	M	YES	4	5	42.39	yes	0.295	88.2886	10	14	yes	no	no	9544.76	9227.14	2	74	9	no	8.8778	0.8
45187	29	M	YES	4	NA	33.67	no	0.107	60.0075	23	22	yes	no	no	19030	18743.6	1	68	32.4	no	7.31422	0.8
45189	50	M	NO	5	5	17.87	NA	0.066	105.479	12	18	NA	NA	NA	76839.4	78209.3	2	66	44.9	no	7.39018	0.9
45190	60	F	NO	4	3.85	36.98	yes	0.125	57.2066	17	23	no	no	no	12411.5	12178.1	2	72	19.5	no	9.437	0.6
45191	48	M	NO	1	2.73	19.96	NA	0.021	NA	NA	NA	NA	NA	NA	7381.27	8691.75	1	70	59.4	no	NA	NA
45192	56	F	NO	2	3.11	16.05	NA	0.023	NA	NA	NA	NA	NA	NA	5823.43	5706.52	1	62	92.4	no	NA	NA
45195	68	F	NO	3	0.7	16.54	NA	1.24	NA	NA	NA	NA	NA	NA	44201.9	53584.3	2	70	95	no	NA	NA
45196	37	M	NO	1	1.45	24.8	yes	16.8	105.409	31	31	yes	no	no	24830.7	25170.2	1	72	67.3	no	8.77462	0.9
45197	46	M	NO	3	3.02	31.54	yes	88.3	68.5533	31	22	yes	no	no	82011.6	91163.6	2	63	83.8	no	10.0503	0.6
45201	34	M	NO	1	4.84	20.93	yes	82.8	112.36	15	18	yes	no	no	18089.3	18757.7	1	63	64.9	no	7.97591	0.8
45203	32	F	YES	4	3.21	16.99	NA	0.059	NA	NA	NA	NA	NA	NA	8599.64	8662.4	2	68	28	no	NA	NA
45204	72	M	NO	3	5	27.5	no	0.041	55.0851	26	22	yes	no	no	23204.9	23831.7	1	70	97.6	no	8.9293	0.7
45207	43	M	NO	1	0.95	24.78	no	0.045	105.476	18	23	yes	no	no	21806.1	23071	1	69	60.2	no	8.808	0.8
45212	41	M	NO	3	4.66	27.95	no	0.886	77.5864	17	19	yes	no	no	80591.3	80702.1	1	67	68	no	8.99218	0.5
45213	37	F	NO	5	2.42	18.62	NA	0.129	109.153	13	19	NA	NA	NA	14884.5	14999.8	2	62	59	no	7.88458	1
45214	18	M	NO	3	0.1	23.32	NA	0.541	71.8899	36	37	NA	NA	NA	25130.5	25069.6	1	60	75.9	no	7.56812	1.1
45216	41	M	NO	3	0.74	31.05	yes	0.115	107.965	24	17	yes	no	no	30901.6	32195.8	2	59	59.8	yes	10.0285	2.3
45217	54	F	NO	3	0.5	26.33	no	0.042	95.2424	20	22	no	no	no	38707.9	39596	1	69	66.5	no	7.83201	0.9
45220	41	M	NO	3	5	18.27	NA	0.078	NA	NA	NA	NA	NA	NA	39723.4	40058.8	2	67	80.4	no	NA	NA
45221	69	F	NO	4	1.28	17.92	NA	0.016	NA	NA	NA	NA	NA	NA	7163.67	7273.56	1	62	22.9	no	NA	NA
45226	39	M	NO	1	1.99	29.65	no	0.028	129.53	17	24	no	no	no	14632.5	14474.2	1	65	52	no	9.12967	1.1
45229	68	M	NO	4	1.93	34.54	no	0.026	46.0837	12	22	no	no	no	6180.69	6082.49	2	68	37.4	yes	8.52516	1.7
45233	20	F	NO	3	1.36	36.6	yes	0.011	120.936	26	21	yes	no	no	21806.3	21737.1	1	60	74.4	no	8.74313	0.4
45234	51	F	NO	4	1.63	34.93	no	0.036	102.608	20	21	no	no	no	21262.6	21173.8	2	68	60.2	no	8.48694	0.5
45235	32	M	NO	4	2.39	27.29	no	0.061	82.6499	23	29	no	no	no	19134.4	20436.2	1	59	57.2	no	7.45905	1.2
45237	21	M	NO	1	1.81	35.34	yes	0.011	117.016	24	21	yes	no	no	14099.7	14917.6	2	69	56.4	no	9.88209	0.9
45239	29	M	NO	4	1.92	22.48	yes	2.48	114.325	36	35	yes	no	no	20668.5	21068.5	2	69	6.31	no	8.36916	0.6
45241	35	F	NO	4	1.89	36.12	NA	0.028	56.9658	48	58	NA	NA	NA	12827.2	12738.6	2	68	34.7	no	8.48415	0.8
45242	37	M	NO	1	1.01	20.36	NA	0.011	108.077	11	17	NA	NA	NA	15459.3	15930.6	2	66	41	no	7.9498	0.8
45243	76	F	NO	3	1.96	23.19	yes	0.011	93.106	31	35	yes	yes	no	31860.2	34106.1	1	61	50	no	8.87794	1
45246	36	F	NO	5	2.36	13.58	NA	0.099	NA	NA	NA	NA	NA	NA	46483.3	48374.1	2	62	72.3	no	NA	NA
45247	62	M	NO	3	5	27.62	yes	0.011	88.4318	27	35	yes	no	no	40876.9	41834	1	70	91.8	no	8.74313	0.6
45249	24	F	NO	3	1.53	38.98	no	663	87.4276	78	44	yes	no	no	62660.7	62340.1	1	60	39.8	no	8.94324	1.3
45254	45	F	NO	3	5	26.06	NA	0.035	109.249	14	17	NA	NA	NA	69063.6	70762.8	2	66	33.9	no	7.75061	1.1
45255	66	F	NO	3	2.86	33.59	no	0.011	55.4777	23	28	no	no	no	53088.3	52807.4	2	63	94.9	no	7.91059	0.8
45257	57	M	YES	3	NA	27.37	no	0.011	69.3384	20	20	yes	no	no	34075.8	33123.6	1	60	68.7	no	8.94553	0.7
45259	41	M	NO	3	5	15.31	NA	0.019	NA	NA	NA	NA	NA	NA	39723.4	40058.8	2	67	91.7	no	NA	NA
45261	42	M	NO	1	4.38	21.44	yes	83.3	77.0433	25	24	yes	no	no	15222.7	16748.2	1	70	53.6	yes	8.368	1.1
45262	61	M	YES	4	2.34	41.3	yes	0.061	12.451	21	22	yes	yes	yes	6302.97	7783.32	1	64	51.9	yes	9.87968	0.7
45264	44	F	NO	1	1.48	32.62	yes	127	102.173	72	47	yes	no	no	11285.1	11615.4	1	63	57.4	no	9.83647	0.8
45265	19	F	NO	3	1.39	23.55	NA	0.017	107.223	14	19	NA	NA	NA	30136.9	30087.5	2	67	130	no	7.32712	0.5
45266	66	F	NO	2	1.14	21.16	NA	0.011	82.0036	14	20	NA	NA	NA	15373.9	15626.8	2	63	78.6	no	7.46164	0.9
45267	69	M	NO	3	5	28.93	no	0.068	62.9055	19	23	yes	no	no	64448.3	65957.2	2	61	45	no	8.64822	0.9
45268	68	F	NO	1	0.7	35.05	yes	0.354	92.9505	25	19	no	no	no	16895.4	17107.5	2	67	38.7	yes	8.99913	0.5
45269	38	F	NO	4	3.94	27.16	NA	0.108	91.0661	11	22	NA	NA	NA	14621	14520.1	2	60	53.6	no	7.86711	0.7
45270	61	M	NO	3	4.99	27.84	yes	0.011	59.5104	28	36	yes	no	no	45081.6	46137.1	1	64	70	no	8.92346	0.8
45271	47	F	NO	4	5	29.37	no	0.015	93.7124	18	19	no	no	no	41632.3	45132.4	2	65	44.5	no	8.01615	0.7
45273	50	M	NO	4	5	28.05	no	0.021	47.0733	27	31	no	no	no	19455.2	20990.8	1	65	44.1	no	7.86327	0.8
45275	55	F	NO	2	0	21.79	NA	0.034	94.5757	16	18	NA	NA	NA	8729.29	8872.9	1	62	41.7	no	7.14756	1.2
45276	40	M	NO	1	0.7	36.71	no	0.052	104.053	13	16	no	no	no	17735.2	17995	2	64	53.8	no	8.96961	0.6
45277	70	M	NO	3	NA	34.82	yes	0.027	63.2869	22	20	yes	no	no	28153.1	29027	1	67	59.2	no	9.21503	0.8
45278	70	F	NO	3	3.65	34.08	yes	0.011	85.1174	24	23	yes	yes	no	47614.5	52202.2	2	60	71.7	no	8.01434	1
45279	18	F	NO	4	0.15	21.03	NA	0.019	122.647	15	22	NA	NA	NA	20046.1	20201.5	1	71	46.5	no	7.51752	0.5
45282	74	M	NO	3	3.43	30.07	yes	426	81.2829	20	24	yes	no	no	8384.65	8232.11	1	61	60.6	no	8.2044	0.4
45283	43	F	NO	1	0.63	22.37	no	0.022	110.795	22	21	yes	no	no	18319.3	22116.9	2	70	42.1	no	8.45489	0.4
45286	60	M	NO	3	5	22.35	no	0.022	89.683	20	25	yes	no	no	94583.4	94282.9	1	67	117	no	7.80323	0.8
45287	40	M	NO	3	2.42	34.34	no	0.011	113.155	20	22	yes	no	no	85028.8	86979.5	2	70	47.7	no	8.68067	0.5
45288	51	F	NO	3	0.03	35.15	NA	0.111	104.74	13	16	NA	NA	NA	21143.4	21108.8	1	62	37.4	no	8.22711	0.1
45289	53	F	NO	1	0.58	15.32	NA	0.042	109.432	19	27	NA	NA	NA	16216	16710.4	1	66	54.6	no	7.82844	0.9
45290	43	F	NO	3	0.74	36.75	NA	0.819	102.894	22	21	NA	NA	NA	32170.5	34223.4	2	63	51.6	no	8.75943	1
45291	21	F	NO	4	1.65	23.31	yes	219	85.8919	14	17	yes	no	no	31084.4	32323.9	2	62	73.7	no	8.39333	1.2
45293	75	M	NO	1	0.73	19.11	no	0.011	88.4905	16	27	yes	no	no	10060.8	10569.3	1	66	46.2	no	8.51559	0.7
45295	73	F	NO	3	2.56	31.01	no	0.218	61.9672	21	19	yes	no	no	8872.86	8856.93	2	59	65.4	no	9.68081	0.6
45296	43	M	YES	2	3.72	26.78	no	0.112	101.058	42	35	yes	no	no	23538	25896.9	1	69	23.6	no	9.69739	0.9
45297	51	F	NO	4	3.39	23.65	NA	199	110.98	13	19	NA	NA	NA	14589.9	14703	2	73	22.7	no	7.60589	0.9
45301	52	M	NO	2	2.82	27.09	NA	0.011	64.9302	51	75	NA	NA	NA	13328	13618.1	2	71	63.3	no	8.2928	1
45302	67	F	NO	3	5	32.52	yes	0.163	68.2034	27	27	yes	no	no	53088.3	51939.9	2	63	77.2	no	8.59332	1
45304	36	F	NO	5	2.21	34.12	NA	0.048	106.292	20	21	NA	NA	NA	17438.7	17573.9	2	61	50.4	no	8.43153	0.6
45307	30	F	NO	1	0.77	26.35	NA	0.019	132.971	20	22	NA	NA	NA	11063.9	11304.7	2	71	45.2	no	8.6811	0.7
45309	46	F	NO	1	3.43	29.57	no	0.036	108.485	26	35	no	yes	no	5673.26	6466.1	1	60	67.3	yes	9.29688	0.5
45310	47	F	NO	4	NA	24.27	yes	0.045	104	15	16	yes	no	no	30227.9	30101.6	2	67	66.6	yes	10.7757	0.9
45312	30	F	NO	1	0.6	24	no	0.289	116.638	14	17	no	no	no	35446.3	37214.6	2	61	47.9	no	7.76896	1
45315	43	F	NO	3	4.72	28.28	yes	376	79.6327	14	15	yes	no	no	98492.9	108945	2	63	87.6	no	8.04687	0.7
45318	47	F	NO	3	0.5	61.7	yes	4.15	98.3883	55	58	yes	yes	no	31016.1	30794.3	2	64	41.8	yes	11.3545	0.8
45319	60	M	NO	3	5	40.3	no	15.1	89.683	34	37	yes	no	no	38702.4	39608.6	1	70	49	no	8.99516	0.7
45320	22	F	NO	4	NA	16.84	yes	162	133.568	25	25	NA	no	no	25458.2	25351.9	2	68	36.4	no	8.32555	0.8
45321	27	M	YES	4	2.83	38.58	no	0.011	73.8112	23	18	yes	no	no	29140.6	29515.2	2	72	33.3	no	9.35444	0.6
45322	34	F	NO	4	1.69	22.62	NA	0.011	109.609	32	47	NA	NA	NA	15891.2	16492.1	1	63	40.7	no	8.10501	0.8
45325	39	F	NO	1	2.75	15.61	NA	0.024	NA	NA	NA	NA	NA	NA	9265.23	10914.2	2	71	59.5	no	NA	NA
45334	39	F	NO	4	0.56	28.35	yes	1.42	55.9368	18	33	yes	no	no	10981.2	11053.9	1	59	19.4	no	8.59951	0.5
45336	41	M	NO	3	5	24.23	NA	0.021	NA	NA	NA	NA	NA	NA	52682.1	59967.3	2	61	76.1	no	NA	NA
45343	76	F	NO	3	5	29.97	no	0.068	47.8326	29	31	yes	no	no	35880.5	36299.6	1	69	61	no	8.93241	1
45344	34	F	NO	3	4.83	27.19	no	0.105	95.0609	18	19	yes	no	no	97877.1	97916.5	2	60	124	no	7.88363	0.7
45345	59	M	NO	3	0.7	17.29	NA	5.72	NA	NA	NA	NA	NA	NA	24512	29869.4	2	60	106	no	NA	NA
45348	67	F	NO	3	5	24.96	no	0.017	93.6058	19	27	yes	no	no	55310.1	57654.9	1	63	46.2	no	8.62694	1.4
45350	33	M	NO	3	4.24	30.92	no	0.011	72.4459	25	19	yes	no	no	88648.4	90813.1	1	69	82	no	9.90349	0.8
45351	76	F	YES	2	NA	26.86	no	0.171	53.5589	9	18	NA	no	no	13057.1	13700	1	72	26.2	no	8.4797	0.6
45355	36	M	NO	3	1.07	24.77	no	0.011	80.3599	37	23	yes	no	no	16397.4	16527.7	1	60	86.2	no	9.08478	0.9
45359	49	M	NO	3	3.77	18.76	NA	0.011	95.749	21	28	NA	NA	NA	66245.8	66085.3	2	71	55.5	no	8.07216	0.9
45360	63	M	NO	3	4.29	29.04	yes	0.681	63.9471	17	21	yes	no	no	56919.9	55688.7	2	59	75.3	no	7.85593	0.6
45362	35	F	YES	4	1.88	29.16	NA	0.044	NA	NA	NA	NA	NA	NA	10294.7	10365.9	2	72	45.3	no	NA	NA
45363	43	M	NO	4	5	27.08	no	0.031	98.0103	19	24	no	no	no	21262.6	21173.8	2	68	77.8	no	7.75791	0.7
45364	27	F	NO	3	0.34	18.57	NA	2.43	NA	NA	NA	NA	NA	NA	22482.1	22789.8	2	59	47.4	no	NA	NA
45365	55	M	YES	3	5	44.49	no	0.898	109.307	24	19	no	no	no	117657	122367	2	66	53.9	yes	10.7938	0.6
45366	75	F	NO	4	1.76	38.73	yes	0.017	70.2229	12	15	no	no	no	11413.5	12380.2	1	64	90	yes	8.30647	0.6
45368	63	M	NO	2	1.47	23.87	no	0.111	87.8128	110	122	yes	no	no	9970.34	9994.98	1	62	38.5	no	10.4182	0.9
45372	33	F	NO	2	0.65	25.48	no	0.021	125.939	18	17	yes	no	no	16052.3	16101.8	1	62	31.6	no	8.67778	1.4
45374	28	F	NO	1	1.32	18.7	no	0.223	118.849	16	22	yes	no	no	18157.7	18828.7	2	64	47.5	no	7.90599	0.6
45375	51	F	NO	2	2.88	23.74	yes	187	106.464	16	26	yes	no	no	18281.4	18320.1	2	61	103	no	8.41294	0.5
45377	51	M	NO	1	5	41.19	NA	0.02	104.74	33	27	NA	NA	NA	11862.6	12683.3	1	63	69.1	no	8.72583	1.3
45378	32	M	YES	2	4.12	26.7	NA	0.072	NA	NA	NA	NA	NA	NA	8556.18	9415	1	63	74.4	Borderline	NA	NA
45381	41	M	NO	3	5	16.44	NA	0.02	119.057	13	22	NA	NA	NA	75534.1	76230	1	69	68.8	no	8.51047	1.5
45382	36	F	NO	4	0.76	21.63	NA	71.5	92.3545	20	26	NA	NA	NA	14389.4	14716.2	1	68	37.8	no	7.03351	0.5
45385	47	M	NO	3	5	17.32	NA	0.091	NA	NA	NA	NA	NA	NA	52551	59964.5	2	66	69	no	NA	NA
45388	49	F	NO	2	2.54	22.52	NA	0.024	102.065	13	22	NA	NA	NA	13610.5	13666.8	2	61	83.4	no	7.76153	0.6
45390	21	F	NO	1	1.37	22.78	no	1.53	102.617	20	24	yes	no	no	25484.2	25737.8	1	66	85.4	no	8.90096	0.6
45391	78	F	NO	4	0.63	21.27	no	0.011	38.6682	16	25	no	no	no	13104.9	13027.6	1	59	13.3	no	7.66809	0.6
45393	59	F	NO	3	0.66	16.86	yes	520	68.371	10	20	yes	no	no	27909.1	27820.5	1	67	38.8	no	9.43084	0.8
45394	41	F	NO	3	0.52	30	NA	79.9	91.8691	10	14	NA	NA	NA	37390.7	37591.7	2	60	68.9	no	8.44269	0.8
45395	66	F	NO	2	1.14	17.96	NA	0.034	96.9097	25	32	NA	NA	NA	15373.9	15626.8	2	63	61	no	7.12689	0.6
45396	33	M	YES	3	2.92	16.61	NA	0.43	NA	NA	NA	NA	NA	NA	35971.6	36463.9	1	64	86.4	no	NA	NA
45398	44	M	NO	4	0.71	22.56	NA	10.2	98.7908	24	25	NA	NA	NA	12259.2	12316.5	2	69	43.6	no	8.38423	0.7
45400	26	M	NO	3	0.23	17.31	yes	292	86.2079	17	15	yes	no	no	44570.6	45915.1	1	61	42.5	no	7.95718	0.9
45401	62	M	NO	3	1.24	22.43	yes	173	92.2977	17	25	no	no	no	27909.1	27820.5	1	67	80.7	no	8.61613	0.7
45403	29	F	NO	3	4.01	20.67	no	0.011	119.756	14	17	yes	no	no	104333	106672	2	62	84	no	7.87816	1.3
45405	27	F	NO	4	3.41	24.08	no	0.017	115.133	18	19	yes	no	no	26529.8	26383.4	2	68	29.3	no	8.0037	0.7
45410	51	M	YES	4	4.75	39.09	yes	0.051	63.8411	32	33	yes	no	no	20683.1	22422	1	65	30	no	8.60904	0.7
45411	34	M	NO	1	1.42	21.83	no	0.019	125.057	24	24	yes	no	no	24525.2	26625.3	1	71	65.3	no	8.11895	0.8
45414	36	F	NO	1	1.23	22.38	NA	0.02	71.7851	14	21	NA	NA	NA	12307.9	12683.1	2	72	63.8	no	9.29826	0.6
45415	49	F	NO	3	1.22	33.17	NA	0.042	84.2943	39	41	NA	NA	NA	49710.2	50596.4	1	65	68.5	no	9.10142	0.9
45416	39	F	NO	3	1.42	28.95	no	0.035	111.082	15	21	yes	no	no	41042.4	41346.9	2	70	125	no	8.44998	0.7
45419	36	F	YES	1	0.18	15.71	NA	0.021	NA	NA	NA	NA	NA	NA	10962.5	10910.9	1	66	50.4	no	NA	NA
45420	78	M	NO	3	4.38	24.5	yes	0.011	82.4857	23	26	yes	no	no	42969.4	43691.8	1	69	99.7	no	9.27599	0.8
45421	69	F	NO	1	0.88	26.19	no	0.011	92.2999	15	21	yes	no	no	8251.21	8934.75	1	66	44.1	no	8.37194	0.9
45422	73	F	NO	3	2.1	37.55	yes	0.011	68.1889	17	20	yes	no	no	37294.1	40857.1	2	66	78.5	no	8.00687	1.2
45425	80	M	YES	4	1.83	29.42	yes	0.022	58.9938	18	22	no	no	no	13260.5	13238.2	1	68	62.6	no	8.87801	0.5
45427	44	F	NO	3	3.77	19.79	NA	0.572	107.78	14	20	NA	NA	NA	60799.7	64679.5	2	63	94.3	no	8.04511	0.7
45428	40	M	NO	1	3.91	13.88	NA	0.011	NA	NA	NA	NA	NA	NA	10961	12911.8	1	60	79.1	no	NA	NA
45430	37	M	NO	1	1.57	30.55	yes	58.8	110.017	66	35	yes	no	no	38735.2	42118.9	1	66	72.6	no	9.48151	0.6
45431	69	M	NO	3	5	25.97	no	0.093	50.2435	21	23	yes	no	no	52544.9	53155.2	1	61	87.3	no	8.95416	0.6
45433	49	F	NO	3	0.94	42.85	yes	217	22.7807	30	27	yes	no	no	30055.2	29840.2	1	61	28.8	yes	9.1313	0.6
45435	67	M	NO	3	0.95	20.59	no	0.027	85.3797	21	28	no	no	no	14251.4	13943.1	1	70	64.4	NA	8.1522	1
45436	37	M	YES	4	1.85	19.97	NA	0.046	NA	NA	NA	NA	NA	NA	9131.32	9418.28	2	74	43.8	no	NA	NA
45438	37	M	NO	1	1.01	15.82	NA	0.018	NA	NA	NA	NA	NA	NA	12144.2	12751.3	2	66	55.3	no	NA	NA
45439	43	M	NO	3	4.08	30.1	no	3.43	76.504	26	31	yes	no	no	88836.1	92556.6	2	59	107	no	8.31752	0.7
45441	21	F	NO	3	0.61	20	no	0.46	120.09	20	26	yes	no	no	96555.3	100882	2	67	68.8	no	9.61854	0.9
45443	43	F	NO	4	1.21	25.2	yes	197	99.5411	9	12	yes	no	no	23833.9	24255.8	1	74	32.3	no	8.86715	0.6
45444	71	F	NO	3	0.75	26.57	yes	0.023	80.4514	16	18	yes	no	no	11265.9	11398.5	2	59	40	no	8.5656	0.8
45448	48	M	NO	3	0.99	18.11	NA	133	97.5706	15	25	NA	NA	NA	29239	29938.6	1	67	80.2	no	8.21541	0.7
45450	47	M	NO	4	4.9	31.27	no	0.018	58.6403	17	22	yes	no	no	30094.5	32469.9	1	72	45.6	no	9.12173	0.7
45451	75	F	NO	3	1.83	33.46	no	0.021	48.695	36	26	no	no	no	43814.1	47523.5	2	61	109	no	10.162	0.8
45452	18	F	YES	2	0.15	22.96	yes	9.89	165.893	26	22	yes	no	no	24972.8	25049.8	2	61	80.2	no	8.04559	0.6
45453	28	M	YES	4	1.45	22.85	NA	1.14	NA	NA	NA	NA	NA	NA	10943.6	11144.5	1	65	45.9	no	NA	NA
45456	34	M	NO	4	2.17	13.97	NA	0.016	NA	NA	NA	NA	NA	NA	12620.3	12430.4	1	68	68.7	no	NA	NA
45458	51	M	NO	3	4.75	38.7	yes	362	46.7438	24	23	yes	no	no	89799.9	93154.7	2	63	46.3	no	10.6827	0.9
45461	22	F	NO	3	1.42	32.69	yes	401	117.277	17	17	yes	no	no	60383.1	60901.7	2	60	60.4	no	8.31385	0.7
45462	69	M	NO	3	0.89	27.55	yes	0.029	81.6492	14	16	yes	no	no	19360.6	19562.5	2	59	60.8	yes	9.74203	0.9
45463	61	M	NO	1	0.66	32.26	no	0.152	63.2387	29	26	no	no	no	5960.41	6431.5	2	72	67.4	no	9.56718	0.6
45469	45	M	NO	1	1.04	19.9	NA	0.021	NA	NA	NA	NA	NA	NA	8342.23	8174.74	1	73	49.6	no	NA	NA
45471	54	F	NO	3	5	20.92	yes	0.011	71.757	19	22	yes	no	no	84879.7	88621.8	1	74	75.6	no	8.06527	1
45475	36	M	NO	3	0.74	30.6	yes	406	78.2974	29	22	yes	no	no	22515	23648.7	2	59	60	no	9.29358	1.2
45476	65	M	NO	3	1.43	33.17	no	0.037	89.562	24	25	NA	no	no	21471.9	21421.5	1	64	59.1	no	8.45935	0.7
45482	62	F	NO	1	2.1	26.46	yes	0.038	81.7329	17	19	yes	no	no	7804.67	8722.68	2	71	56.7	no	9.00356	0.7
45483	41	M	NO	4	NA	32.16	no	96.7	61.1647	23	23	NA	no	no	24136.5	23773.2	2	67	27.7	no	8.21933	0.8
45484	69	F	NO	2	0.47	24.26	yes	350	97.7986	15	17	no	no	no	16052.3	16101.8	1	62	138	yes	7.74066	0.3
45492	78	M	YES	1	1.18	32.21	yes	0.026	37.9715	25	21	no	yes	no	6971.74	7933.84	2	64	47.1	no	9.87648	1.1
45496	67	F	NO	3	5	26.2	no	0.046	57.0543	25	25	yes	no	no	59522.8	60214.2	2	63	100	no	9.42887	0.9
45499	48	F	NO	3	5	37.65	no	0.018	54.1145	24	20	no	yes	no	25749.9	28330.1	2	62	84.3	no	7.72864	0.7
45502	27	M	NO	3	0.43	15.14	NA	0.052	NA	NA	NA	NA	NA	NA	36657	37158.6	1	60	72.7	no	NA	NA
45503	32	F	NO	1	1.79	23.4	NA	0.048	117.849	18	36	NA	NA	NA	12307.9	12683.1	2	72	41.9	no	8.22711	0.6
45504	43	F	NO	4	0.59	15.39	NA	0.011	87.9231	30	34	NA	NA	NA	15648.9	15856.3	1	72	36.1	no	10.0858	0.7
45505	51	F	NO	3	5	22.04	yes	13.2	102.102	16	20	yes	no	no	161231	167686	2	65	85.9	no	8.20193	1.1
45507	70	M	NO	3	0.23	28.35	yes	600	45.899	25	33	yes	no	no	10183.6	9998.38	2	59	82.2	no	9.11823	0.8
45509	24	F	YES	4	0.48	15.24	NA	0.298	NA	NA	NA	NA	NA	NA	10114.3	9808.23	1	61	79.3	no	NA	NA
45512	43	M	NO	3	1.01	12.5	NA	0.015	NA	NA	NA	NA	NA	NA	18681.5	22646.8	1	59	46.9	no	NA	NA
45516	27	F	YES	4	1.81	18.12	NA	1.58	NA	NA	NA	NA	NA	NA	10194	10514.4	2	64	65.1	no	NA	NA
45518	36	F	NO	4	1.08	35.77	no	0.011	88.4283	23	30	yes	no	no	20705.4	20940.2	2	69	50.1	no	9.1287	0.6
45519	54	F	NO	3	5	23.22	no	0.011	81.385	19	25	yes	no	no	95352	95049.2	1	60	105	no	8.3957	0.7
45522	29	F	NO	2	2.33	31.76	no	0.011	122.245	92	53	NA	no	no	24417.6	24660.6	1	71	45.6	no	8.87745	0.7
45524	39	F	NO	1	2.07	16.43	NA	0.021	NA	NA	NA	NA	NA	NA	10962.5	10910.9	1	66	75.3	no	NA	NA
45526	33	F	NO	3	4.02	23.44	yes	278	94.3214	18	16	yes	no	no	68414.4	75671.6	1	67	68.7	no	7.71869	1.4
45529	49	M	NO	1	NA	28.9	yes	0.011	62.5146	20	23	yes	no	no	25629.5	26854	2	65	44.7	no	10.0717	0.6
45530	50	F	YES	4	3.79	34.69	yes	35.1	91.7582	16	18	yes	no	no	22685.7	22590.9	2	71	34	yes	11.5224	0.7
45531	24	F	NO	1	0.85	25.67	no	0.018	135.9	14	17	yes	no	no	22936.8	23165.1	2	70	64	no	8.49444	0.9
45532	70	F	NO	3	1.01	20.97	NA	3.06	NA	NA	NA	NA	NA	NA	23009	23323.9	2	63	53.6	no	NA	NA
45533	34	F	NO	3	1.25	19.46	NA	0.895	NA	NA	NA	NA	NA	NA	24115.7	24319.3	2	60	90.3	no	NA	NA
45534	55	F	NO	4	2.45	52.91	yes	252	62.0722	13	15	yes	no	yes	20877.4	21589.8	1	64	23.2	yes	9.80934	0.9
45536	77	M	NO	2	2.41	26.19	no	0.269	83.0672	19	19	no	no	no	7716.62	7977.11	1	60	46	no	9.5818	0.6
45540	41	M	NO	2	NA	22.51	NA	18	113.581	13	18	NA	NA	NA	12356.7	12407.8	2	62	37.1	no	8.74862	0.1
45541	20	F	NO	3	0.75	23.67	NA	323	133.112	15	22	NA	NA	NA	32338.6	32512.5	2	60	64.6	no	8.66716	0.5
45543	28	M	NO	4	1.45	21.77	NA	0.761	NA	NA	NA	NA	NA	NA	9646.98	10105.5	1	65	27.7	no	NA	NA
45549	50	F	NO	3	5	29.13	no	0.011	72.8331	22	27	yes	no	no	95352	95049.2	1	60	72	no	9.03241	0.6
45551	36	M	NO	1	1.55	25.4	NA	0.14	NA	NA	NA	NA	NA	NA	10961	11431.7	1	69	68.5	no	NA	NA
45556	56	F	NO	3	4.86	21.9	yes	505	85.2514	12	15	NA	no	no	137275	136839	2	64	67.1	no	8.10712	0.7
45557	50	M	NO	3	4.83	20.98	NA	0.513	111.065	15	16	NA	NA	NA	98227.9	100645	2	65	66.8	no	8.27206	0.8
45558	30	F	YES	2	NA	37.49	yes	0.036	54.6742	23	20	yes	yes	yes	6611.77	7145.47	2	62	44.6	yes	9.00994	0.6
45560	44	F	NO	3	0.81	15	NA	0.03	NA	NA	NA	NA	NA	NA	33402.7	40703.3	1	60	77.3	no	NA	NA
45561	79	F	NO	3	1.52	31.47	no	0.015	68.2772	25	27	no	no	no	19606	20988.1	1	61	83.3	no	9.19192	0.7
45565	43	F	NO	2	0.28	19.33	NA	324	96.3829	21	19	NA	NA	NA	12689.5	12898.3	2	61	69.4	no	7.90433	1.2
45566	56	F	NO	4	2.36	17.82	NA	0.423	NA	NA	NA	NA	NA	NA	12719.7	12953.2	2	66	29.9	no	NA	NA
45568	60	M	NO	3	NA	29.76	no	0.266	90.4145	23	25	no	no	no	31250.9	31151.6	1	67	50	no	8.28362	0.4
45570	32	F	NO	1	3.49	15.67	NA	0.011	NA	NA	NA	NA	NA	NA	10962.5	12092.3	1	66	51.1	no	NA	NA
45573	52	M	NO	3	1.16	18.11	no	0.068	104.007	21	24	yes	no	no	27215.1	28415	1	63	75.8	no	7.53316	1.5
45574	30	F	NO	1	1.09	14.94	NA	1.4	NA	NA	NA	NA	NA	NA	8937.86	8758.42	2	70	60.8	no	NA	NA
45575	28	M	NO	3	0.29	31.13	yes	135	115.633	99	48	yes	no	no	56846.1	57334.4	2	63	51.7	no	8.72624	1.5
45578	41	F	NO	3	0.52	19.32	NA	193	86.6067	11	17	NA	NA	NA	35296.4	35210.9	2	60	103	no	8.29505	0.7
45583	36	M	NO	1	5	25.16	no	0.098	118.961	19	19	yes	no	no	20569.3	20346.8	2	71	43.9	no	8.88807	0.4
45587	40	M	YES	1	2.49	16.54	NA	0.011	NA	NA	NA	NA	NA	NA	13768.9	13699.1	1	66	78.2	no	NA	NA
45588	79	M	NO	3	1.44	43.9	yes	577	30.6611	11	14	yes	no	no	30137	29588.8	2	63	50.8	Borderline	8.78722	0.6
45590	26	F	NO	2	5	21.57	no	0.02	115.945	18	27	yes	no	no	17459.9	17633.6	1	64	112	no	7.02776	0.9
45595	47	M	NO	4	4.66	28.92	NA	0.668	114.143	18	20	NA	NA	NA	13050.1	12960	1	62	34.3	no	8.54345	0.6
45597	52	F	NO	4	4.55	19.55	NA	0.02	107.549	14	22	NA	NA	NA	30599.5	31287.4	2	70	29.8	no	7.41186	1.2
45598	21	F	YES	4	0.14	17.82	NA	2.69	NA	NA	NA	NA	NA	NA	10210.8	10696.1	1	59	33	no	NA	NA
45604	24	F	NO	1	2.56	24.13	yes	43	128.698	33	27	yes	no	no	16647.4	17262.5	2	74	68.7	no	10.2046	0.5
45605	35	M	NO	3	4.01	31.3	no	0.023	117.2	16	21	no	no	no	80583.3	80615.7	2	60	126	no	9.05579	0.7
45607	41	F	NO	2	NA	22.54	no	0.039	112.363	11	20	yes	no	no	6093.61	6009.04	1	68	33.8	no	8.92532	0.9
45609	48	F	NO	3	5	32.93	no	0.079	84.8885	32	25	yes	no	no	82023.2	85297.9	1	63	94.3	no	8.21501	0.6
45613	19	M	NO	1	2.36	25.61	no	0.023	91.7573	20	22	yes	no	no	25723.2	26835.6	2	72	52.5	no	9.08699	0.9
45615	48	F	NO	3	NA	29.39	yes	0.035	66.7805	38	27	yes	no	no	57321.7	59314.1	2	70	62.5	no	9.34137	0.8
45618	29	F	NO	1	NA	19.36	NA	0.011	NA	NA	NA	NA	NA	NA	7346.4	7264.1	2	70	70.6	no	NA	NA
45619	58	F	NO	4	1.94	21.39	NA	0.099	99.7147	13	24	NA	NA	NA	12408	12877.2	1	64	56.9	no	8.14439	0.4
45621	78	M	NO	3	4.38	26.54	no	0.027	82.4857	15	23	yes	no	no	33536.9	34100.7	1	63	77.2	no	8.57565	1.2
45622	45	M	NO	1	0.98	21.24	NA	0.011	109.249	13	20	NA	NA	NA	16427.3	16928.8	1	66	48.5	no	8.66691	0.8
45623	51	F	NO	4	1.31	22	yes	86.3	104.74	37	43	yes	no	no	22105.5	23531.7	1	64	73.9	no	9.16889	0.7
45624	68	F	NO	3	3.65	30.68	yes	0.084	73.7622	32	32	yes	no	no	30052.8	29506	1	60	96	no	8.67804	1.1
45625	80	F	NO	2	1.96	28.38	no	0.016	85.4364	37	30	yes	no	no	8946.3	9120.74	1	72	50.1	yes	8.94878	1
45627	41	F	NO	5	4.36	25.04	no	0.011	61.1647	22	20	yes	no	no	19133.8	20137.2	1	65	37	no	7.52186	1.1
45631	48	F	NO	2	0.8	31.68	no	0.039	94.5586	20	19	no	no	no	23128.2	22855.9	2	61	38.9	no	9.27195	0.6
45632	71	F	NO	3	0.88	25.91	no	0.015	70.1502	13	15	no	no	no	10432.6	12030	2	60	98.4	yes	9.8682	0.8
45634	80	F	NO	4	0.97	32.26	no	0.571	56.749	19	21	yes	no	no	24386	24270.9	2	68	38.9	no	7.59965	0.4
45635	51	M	NO	5	5	16.79	NA	0.021	104.74	17	22	NA	NA	NA	48850	49300	1	70	76.5	no	7.745	0.7
45637	36	M	NO	3	3.69	13.28	NA	0.015	NA	NA	NA	NA	NA	NA	46097	47317	2	62	92	no	NA	NA
45639	49	M	NO	1	NA	15.18	NA	0.011	NA	NA	NA	NA	NA	NA	13087.7	12941	2	65	93	no	NA	NA
45640	73	F	YES	4	1.83	30.83	yes	0.034	51.6245	13	22	yes	no	no	19553.2	19437.8	2	64	32.5	no	9.07108	0.7
45641	62	F	NO	5	2.92	24.72	no	0.025	90.0377	24	24	no	no	no	62025	64654.5	1	68	35.1	no	8.31679	1
45642	32	F	YES	4	0.51	20.7	NA	1.58	NA	NA	NA	NA	NA	NA	10602.3	10465.1	1	74	74.3	no	NA	NA
45643	35	F	NO	4	2.52	39.6	NA	0.024	117.2	15	19	NA	NA	NA	15095.3	15612.2	1	68	13.3	yes	8.44977	0.5
45645	47	F	NO	3	5	28.66	no	0.011	103.509	18	16	yes	no	no	158055	160858	2	65	48.4	no	8.45105	0.6
45647	45	F	YES	4	4.96	21.7	NA	0.038	NA	NA	NA	NA	NA	NA	10943.6	11946	1	68	74.4	no	NA	NA
45649	73	M	NO	3	1.06	27.86	no	80.9	48.3292	21	20	yes	no	no	11503.7	11953.6	2	66	46.2	yes	10.1608	0.8
45651	48	M	NO	2	0.83	NA	NA	0.065	113.344	24	29	NA	NA	NA	18634.1	18711.2	2	61	71.9	no	8.35949	0.4
45654	42	F	NO	3	3.49	26.14	yes	0.026	118.223	17	21	no	yes	no	26187	26223	1	67	84.2	no	9.11361	0.8
45657	34	M	NO	1	NA	24.1	no	0.011	119.968	19	19	yes	no	no	28751.2	29208.5	2	65	59.8	no	8.26153	0.9
45658	43	F	NO	2	0.28	29.52	no	0.397	69.1678	23	21	yes	no	no	14772.3	15296.7	2	61	75.5	no	9.44573	0.6
45660	65	M	NO	3	5	33.64	yes	0.351	63.055	31	30	yes	no	no	81813	80043.3	2	60	94.9	yes	9.05672	0.7
45661	31	F	NO	3	5	17.11	NA	0.058	NA	NA	NA	NA	NA	NA	43309.6	49043.8	1	63	95	no	NA	NA
45663	47	F	NO	1	1.73	30.03	yes	0.015	119.704	14	14	yes	no	no	23522.5	23245.6	2	65	32.9	yes	9.12967	1
45664	72	F	NO	3	0.87	22.12	yes	0.075	76.1885	21	24	yes	no	no	24495.9	24196.5	2	67	98.1	no	8.86884	0.9
45665	44	F	NO	3	2.9	22.81	NA	46.9	102.173	18	42	NA	NA	NA	58584.6	62323	1	67	72.9	no	7.65468	0.7
45669	50	F	NO	4	3.79	18.86	NA	1.19	NA	NA	NA	NA	NA	NA	10744.5	10717.8	2	71	43.2	no	NA	NA
45672	47	F	NO	3	5	27.58	NA	0.011	104	15	18	NA	NA	NA	91307.2	93801.7	2	65	66.7	no	8.06934	0.8
45673	33	F	NO	1	1.86	25.8	no	0.011	110.381	122	65	no	no	no	34954	36545.3	1	69	26.9	no	9.72603	1.1
45674	46	F	NO	1	1.88	30.62	no	0.028	110.269	17	19	yes	no	no	20002.4	19767	2	71	35.1	no	8.51399	0.5
45676	34	M	NO	1	3.15	16.47	NA	0.011	NA	NA	NA	NA	NA	NA	11937.9	12446	1	69	61.8	no	NA	NA
45678	63	F	NO	3	1.18	31.29	yes	257	60.8367	25	21	yes	no	no	20030.2	20193.1	2	72	68.7	no	9.57498	0.8
45679	48	M	NO	3	2.54	16.67	NA	NA	NA	NA	NA	NA	NA	NA	45306	47200	2	71	66.9	no	NA	NA
45680	32	F	NO	4	1.26	22.4	NA	0.587	136.059	15	19	NA	NA	NA	15095.3	15612.2	1	68	22.3	no	7.43367	0.7
45681	51	M	NO	2	2.66	32.36	no	2.8	57.0155	25	22	yes	no	no	30634.3	32711.6	1	72	20.9	no	8.11073	0.8
45684	55	F	NO	3	2.74	29.79	yes	0.011	94.5757	20	24	yes	no	no	73901.1	73666.4	1	60	80.9	no	9.10598	1
45687	33	F	NO	1	1.09	27.43	NA	0.011	NA	NA	NA	NA	NA	NA	10962.5	10910.9	1	66	57.2	no	NA	NA
45690	42	F	NO	1	0.83	32.38	yes	0.011	45.5867	64	63	no	no	no	21807.7	22510.5	1	65	55.7	no	11.8148	1.2
45691	60	M	NO	3	4.6	26.12	yes	0.017	53.5225	35	32	yes	no	no	54670.9	53488.3	1	59	76.4	no	8.52912	1.1
45692	44	F	NO	2	0.21	28.65	yes	0.364	114.443	15	17	no	yes	no	23128.2	23177.1	2	61	40.9	yes	10.8042	0.6
45696	38	F	NO	2	0.29	13.72	NA	0.112	NA	NA	NA	NA	NA	NA	6985.55	6842.78	2	62	62.9	no	NA	NA
45699	33	F	NO	3	5	30.92	yes	0.874	84.2815	42	31	yes	no	no	78136.7	82235.8	2	72	63.3	no	9.70638	0.7
45708	63	M	NO	3	0.9	36.96	yes	312	66.4767	12	15	yes	no	no	45960	46354.8	1	67	27.5	no	8.90748	0.6
45714	40	F	NO	1	3.63	35.65	NA	0.379	123.951	34	21	NA	NA	NA	11984.8	12034.4	2	74	55.1	no	9.1759	0.5
45715	27	F	NO	4	1.94	35.54	no	0.045	98.3818	16	14	yes	no	no	26049.2	26901.8	1	64	54.9	no	8.47209	0.7
45717	48	M	NO	3	5	26.22	no	0.1	98.7744	13	19	yes	no	no	129047	133678	2	65	65.2	no	7.6896	0.8
45718	19	M	NO	3	5	26.9	NA	13.4	124.846	11	19	NA	NA	NA	69332.4	69164.4	2	64	57.5	no	8.66561	0.9
45720	65	F	NO	4	0.94	21.91	yes	84.5	67.3144	26	28	yes	no	no	38539.5	38325.9	2	65	65	no	8.05817	0.8
45722	31	F	NO	1	0.7	34.99	no	0.011	137.018	10	13	yes	no	no	24525.2	24259.9	1	71	103	no	8.79088	0.4
45724	45	M	YES	4	3.38	25.77	no	0.018	53.1015	35	34	no	no	yes	12184.2	12980.7	2	72	67.5	yes	9.27725	0.8
45727	50	M	NO	3	5	27.79	yes	0.02	72.8331	17	16	yes	no	no	65721.7	65251.7	1	60	67.2	no	8.25907	0.7
45728	62	F	NO	3	2.7	29.58	yes	0.015	96.9519	23	26	yes	no	no	55604.4	57189.7	1	67	66.7	no	9.31077	0.5
45730	30	F	NO	1	5	28.93	no	0.022	110.868	16	18	yes	no	no	21046.9	20819.3	2	72	39.7	no	8.40849	0.6
45734	64	M	NO	4	0.95	22.13	no	0.089	95.5993	15	18	no	no	no	11494.1	11330.7	1	59	30.1	no	8.03285	0.3
45735	51	F	NO	4	1.39	25.24	NA	9.56	72.3233	25	27	NA	NA	NA	14621	15371.1	1	64	51.7	no	7.27586	0.9
45737	36	F	NO	2	0.94	22.44	NA	0.347	63.3511	38	84	NA	NA	NA	12141.6	12981.6	1	63	92.1	no	7.68478	0.8
45739	80	F	NO	4	0.97	18.56	NA	1	84.9878	16	33	NA	NA	NA	12827.2	12997.2	2	68	43.8	no	7.84463	0.3
45742	42	M	NO	4	1.75	26.35	NA	0.181	77.0433	18	25	NA	NA	NA	14985.8	15552.4	1	64	62.4	no	7.95858	0.7
45744	42	M	YES	3	2.62	29.44	no	0.042	110.99	13	19	no	no	no	79770	79199.5	2	59	58.2	no	8.19091	0.3
45746	61	F	NO	4	0.63	16.64	yes	266	98.1591	10	21	yes	no	no	10367.9	10185	2	68	19.7	no	8.22604	0.9
45749	30	F	NO	1	0.77	14.22	NA	0.011	NA	NA	NA	NA	NA	NA	7980.11	8036.81	2	71	70.5	no	NA	NA
45751	45	M	NO	2	4.44	26.24	yes	9.11	105.471	17	23	yes	no	no	14627.9	14455.7	2	68	51.9	no	8.11612	0.6
45753	67	F	NO	4	5	28.8	yes	0.343	84.0978	11	16	yes	no	no	9544.76	10339.8	1	74	49.6	no	9.37818	0.7
45754	43	F	YES	3	1.06	37.43	yes	0.081	51.809	34	32	yes	yes	no	20030.2	19890.3	2	72	26.3	no	11.4195	1.1
45755	57	M	NO	4	5	33.31	yes	373	49.2929	24	24	yes	no	yes	21097.2	21246.8	1	59	27.3	yes	9.69029	0.8
45759	30	M	NO	1	0.47	36.24	no	0.023	112.558	43	29	no	no	no	26202.8	28491.8	2	68	75.7	no	9.49454	0.6
45762	24	M	NO	3	0.91	12.54	NA	0.671	NA	NA	NA	NA	NA	NA	42649.9	43233.5	1	67	76	no	NA	NA
45763	51	F	NO	4	3.39	27.46	no	0.07	72.3233	28	28	yes	no	no	19988.5	20005.3	2	73	22.8	no	8.0183	0.7
45765	55	M	NO	2	5	18.65	no	0.015	101.838	19	23	yes	no	no	13990.1	14129.4	1	70	74.5	no	8.71932	0.6
45766	42	M	NO	3	4.9	42.73	yes	0.099	61.3987	31	31	yes	no	no	115339	120410	2	66	75.4	no	9.76987	0.6
45770	34	F	NO	3	1.09	16.16	NA	3.34	NA	NA	NA	NA	NA	NA	19179	19340.9	2	64	74.5	no	NA	NA
45771	54	M	NO	5	NA	20.22	no	0.044	62.5098	21	21	no	no	no	34919.5	35411.2	1	62	43.4	no	7.78009	2.1
45772	52	F	NO	3	1.1	33.51	no	0.469	96.59	12	19	no	yes	no	23060.8	22987.5	1	67	61.6	Borderline	8.0507	0.7
45777	67	F	NO	3	1.76	24.59	no	0.025	90.8038	19	24	yes	no	no	35079.6	36566.8	2	66	69.5	no	8.50613	0.6
45778	38	F	NO	5	1.45	18.97	no	0.011	113.563	21	26	no	no	no	55970.2	57254.3	2	69	79.4	no	9.17782	0.5
45781	43	M	NO	1	0.71	18.89	NA	0.053	NA	NA	NA	NA	NA	NA	11413.3	11285.4	1	69	39.7	no	NA	NA
45782	42	M	NO	3	5	29.89	no	0.011	98.7012	36	27	yes	no	no	75464.1	76683	2	69	41.9	no	8.88184	0.8
45784	36	F	NO	2	5	32.27	no	0.011	117.004	13	19	yes	no	no	15164.7	15000.7	2	69	30.5	no	7.81581	0.9
45785	35	F	NO	4	1.89	36.56	no	0.045	53.2785	23	23	no	no	no	19669.9	20701.4	2	68	64	no	8.52912	0.5
45787	66	M	NO	3	2.92	36.39	yes	0.066	65.0904	25	20	yes	no	no	49593.5	48520.7	1	67	59.7	no	8.70384	1.6
45791	38	M	NO	4	2.83	27.38	NA	0.049	117.975	13	20	NA	NA	NA	17564	17796.8	2	67	32.9	no	8.0695	0.4
45793	34	F	NO	1	0.48	33.63	no	0.016	119.968	19	24	yes	no	no	20569.3	20346.8	2	71	42.4	no	8.90382	0.4
45795	33	F	NO	3	4.02	30.47	yes	0.075	118.858	35	40	yes	no	no	74230.5	74260.4	1	67	107	no	9.5042	0.6
45796	42	M	NO	3	NA	29.68	yes	260	72.2682	34	30	yes	no	no	37524.7	37517.6	2	60	79.8	no	9.43927	1
45799	36	M	NO	1	1.02	25.98	yes	137	105.314	24	26	no	no	no	35446.3	36027.8	2	61	46.2	no	8.88059	0.8
45802	38	F	NO	2	1.06	24.52	NA	0.052	NA	NA	NA	NA	NA	NA	10256.1	10050.2	2	61	64.7	no	NA	NA
45805	31	M	NO	3	1.92	23.33	yes	166	72.6093	18	16	yes	no	no	75526.2	77370.4	2	71	32.6	no	9.44525	0.8
45809	28	F	NO	3	1.06	27.13	yes	244	121.828	25	21	yes	no	no	48640.6	49325.5	2	62	57.1	no	8.16849	1.1
45811	53	F	NO	2	2.1	43.95	no	0.011	109.432	32	31	NA	no	no	19765.1	19532.4	1	72	38.9	yes	8.45105	0.7
45812	39	M	NO	3	1.15	23.39	yes	58.9	107.991	15	19	yes	no	no	87110.5	87858.8	2	62	75.3	no	8.19216	0.5
45813	40	M	NO	2	2.59	36.5	yes	0.162	62.2674	33	25	yes	no	no	17925.2	18249.2	2	67	45.7	no	9.20054	0.9
45815	63	F	NO	3	1.64	24.29	yes	535	32.0989	28	38	yes	no	yes	19360.6	18941.8	2	59	107	yes	9.4261	0.7
45817	67	F	NO	1	1.29	33.36	no	0.083	99.1823	37	40	yes	no	no	8030.08	9044.54	1	66	44.8	no	10.2412	0.8
45819	63	M	YES	4	1.76	34.28	yes	0.089	39.3344	38	29	yes	no	no	7237.07	7080.74	1	59	29.1	yes	9.83387	0.6
45820	45	M	NO	3	3.32	19.09	NA	0.011	75.4367	15	26	NA	NA	NA	55556.6	55855.3	1	60	89.2	no	8.34996	0.6
45822	19	F	NO	1	0.71	28.13	NA	15.7	138.954	15	22	NA	NA	NA	16427.8	16495.8	1	71	38.2	no	8.29642	0.5
45826	62	F	NO	3	1.49	30.94	no	0.019	90.0377	37	41	yes	yes	no	22473.4	22734.4	1	67	80.8	no	8.91261	0.9
45828	69	M	NO	3	5	38.24	no	0.033	82.8796	25	30	yes	no	no	27196.6	27931.2	2	63	78.5	no	8.49341	1
45830	44	F	NO	4	3.47	20.15	NA	0.243	111.213	15	17	NA	NA	NA	13456.5	13917.2	2	68	28.9	no	7.65539	0.4
45831	62	M	YES	4	2.69	28.28	no	0.161	41.3661	40	34	yes	yes	no	7338.64	7222.05	1	59	65.1	no	8.53405	1.2
45835	53	M	NO	2	4.39	30.53	no	0.028	55.6192	28	24	no	no	no	14772.3	14808.9	2	61	73.3	no	9.11801	0.8
45836	50	M	NO	3	5	32.42	no	0.011	100.415	21	22	yes	no	no	99668.3	99351.7	1	59	83.2	no	8.66561	0.4
45838	70	M	NO	3	2.14	27.02	no	0.011	86.0899	24	24	yes	no	no	69052.2	69854.2	1	64	57.3	no	8.90544	0.6
45839	45	M	NO	3	1.23	20.21	yes	359	104.005	16	22	no	no	no	20129.4	19985.4	1	60	74.5	no	7.91206	0.5
45843	35	F	YES	4	1.4	21.18	NA	0.011	NA	NA	NA	NA	NA	NA	10943.6	11946	1	68	35.3	no	NA	NA
45845	80	F	NO	3	2.14	31.73	yes	0.032	58.2278	24	24	yes	no	no	33512.4	33395.3	2	72	56.2	no	9.58741	1
45851	53	M	NO	4	2.73	22.57	no	0.08	96.1733	20	25	no	no	no	21262.6	21173.8	2	68	75.1	no	8.10349	0.9
45853	54	M	NO	1	2.56	25.95	no	0.011	55.8266	27	22	yes	no	no	16143	17724.4	1	66	51.7	yes	10.5369	0.9
45854	41	M	NO	3	5	24.44	NA	0.02	NA	NA	NA	NA	NA	NA	55281.4	62600.6	2	61	73	no	NA	NA
45855	48	M	NO	2	1.14	23.95	NA	7.07	95.689	28	29	NA	NA	NA	14078	14218.6	2	67	48.3	no	7.77128	0.6
45856	55	F	NO	3	4.11	21.91	yes	263	94.5757	31	30	yes	no	no	95352	95049.2	1	60	96.6	no	9.95228	1
45861	31	F	NO	3	1.83	23.51	yes	354	83.2326	19	28	yes	no	no	21157.1	21325.1	1	60	87.1	no	8.73825	0.6
45865	47	M	NO	2	0.62	16.25	NA	0.036	NA	NA	NA	NA	NA	NA	8216.98	8049.04	1	62	29.9	no	NA	NA
45868	39	M	NO	3	NA	33.51	yes	288	103.118	35	33	yes	no	no	22515	23648.7	2	59	53.7	no	9.00381	0.6
45871	32	F	YES	1	0.68	26.31	yes	0.011	27.0139	20	19	yes	no	no	8378.92	9756.88	1	66	70.8	no	9.51374	0.6
45872	45	M	NO	2	4.44	23.91	no	0.408	100.052	18	20	yes	no	no	20353.4	20631.7	2	68	48.8	no	7.80057	1.1
45873	18	F	NO	2	0.15	19.76	NA	0.251	NA	NA	NA	NA	NA	NA	9059.58	8961.39	2	61	70.6	no	NA	NA
45878	29	F	NO	2	5	27.77	no	0.098	122.245	15	21	yes	no	no	12874	12722.4	1	68	58	no	9.44573	0.4
45879	38	M	NO	4	2.83	20.28	NA	0.085	101.514	15	16	NA	NA	NA	17564	17796.8	2	67	32.2	no	7.72864	0.9
45880	51	F	NO	1	5	33.59	NA	0.033	119.059	22	21	NA	NA	NA	16301.8	16799.6	1	66	35.9	no	8.20303	0.6
45881	60	M	NO	2	1.27	27.48	no	0.035	94.9234	39	29	yes	no	no	21247.4	25815.9	1	73	39.4	no	10.1101	0.6
45882	67	M	NO	3	4.75	35.26	yes	0.028	85.3797	36	30	yes	no	no	49331	50486	1	63	67.2	no	9.08376	0.9
45883	65	M	NO	2	3.26	25.05	no	0.017	90.373	23	25	yes	no	no	6909.24	7153.91	1	72	89.4	no	8.05516	1
45885	45	F	NO	3	3.65	29.3	yes	270	115.758	12	19	yes	no	no	84798.4	84192	1	60	49.9	no	8.95532	0.5
45886	73	M	YES	3	2.78	31.41	yes	1.11	54.6995	38	28	yes	no	no	8825.9	9177.02	1	63	67.1	no	10.226	0.8
45890	71	M	NO	4	1.75	NA	no	0.03	44.6759	26	23	NA	no	no	11606.5	12301.1	1	67	29.8	no	8.66949	0.6
45893	51	F	NO	2	1.29	15.06	NA	0.011	110.98	13	22	NA	NA	NA	14149.2	14415.4	1	71	38.3	no	8.15622	0.6
45896	41	M	YES	3	1.01	26.52	yes	320	99.397	23	17	NA	no	no	25822	25740	2	59	42.6	no	10.5023	0.6
45898	47	F	NO	2	0.67	22.64	NA	8.47	105.532	20	19	NA	NA	NA	14378.3	14817.3	2	66	52	no	8.39265	0.7
45901	43	M	NO	4	5	22.29	yes	260	50.367	18	22	yes	yes	no	31914.6	32584.5	2	61	22.5	no	9.16952	0.8
45903	78	M	NO	3	3.57	21.94	no	0.011	80.3419	21	28	yes	no	no	33663.7	32723.1	2	64	63.3	no	8.6364	0.6
45905	68	F	NO	1	NA	34.77	no	0.051	82.1648	20	20	yes	yes	no	4865.13	4935.74	2	74	53.8	no	8.90531	0.8
45908	19	M	NO	2	0	20.24	NA	23.5	117.31	14	23	NA	NA	NA	9826.09	10039.9	2	69	44.9	no	8.71144	0.6
45910	71	F	NO	4	1.42	34.36	no	0.221	88.2879	28	23	no	no	no	34191.5	34048.7	2	65	90.7	yes	8.57395	0.6
45915	54	M	NO	3	1.23	17.05	NA	0.274	NA	NA	NA	NA	NA	NA	40116.5	40665.5	2	63	75.8	no	NA	NA
45917	34	F	NO	4	1.01	23.74	NA	1.54	NA	NA	NA	NA	NA	NA	8915.99	8893.81	1	61	58.7	no	NA	NA
45923	55	F	NO	1	0.97	28.57	no	0.032	70.3194	50	36	yes	no	no	35166.8	37551.5	1	66	58.1	no	8.65904	0.9
45924	24	M	NO	1	1.46	26.08	no	0.032	77.1739	37	31	yes	no	no	33184.4	34071.5	1	71	76.3	no	8.46832	1.3
45925	68	M	NO	5	5	24.54	yes	0.075	56.6549	20	24	yes	yes	no	55531.6	57054.9	2	59	48.2	no	9.06676	0.6
45926	52	F	NO	3	4.41	25.96	yes	134	104.007	28	32	yes	no	no	35130.2	37127.7	1	69	65.9	Borderline	9.93438	0.6
45927	45	M	NO	3	3.13	28.69	no	0.021	99.252	20	20	no	no	no	105033	106896	2	67	57.8	no	8.58298	1
45928	73	M	NO	4	NA	23.64	yes	273	44.0527	14	19	yes	no	no	9827.24	10347.7	1	64	27.4	no	8.05357	1.2
45933	63	F	NO	3	1.18	25.82	yes	230	77.5408	18	17	yes	no	no	26034.6	27138.3	2	72	69.8	no	9.73997	0.6
45934	47	F	NO	1	2.33	25.42	NA	0.777	107.725	19	21	NA	NA	NA	10001.2	10306.1	1	65	30.6	no	9.15456	1.1
45941	55	F	NO	3	3.96	43.36	no	0.599	94.5757	19	20	yes	no	no	76491.2	80806.2	2	74	61.2	no	8.20358	0.9
45943	57	M	NO	4	5	25.23	yes	425	55.2583	20	21	yes	no	no	26077.3	28135.7	2	66	83.8	no	8.31606	0.8
45944	51	F	NO	1	1.16	21.99	NA	0.011	104.74	10	31	NA	NA	NA	16216	16710.4	1	66	69.8	no	8.50512	0.8
45945	38	F	NO	3	1.07	33.29	yes	138	110.787	21	16	no	no	no	28439.9	28451.4	2	60	88.5	no	9.44608	0.6
45946	43	F	NO	5	0.74	37.91	yes	187	74.5405	26	28	yes	no	no	31640.2	32245.5	2	63	55.7	no	8.15364	0.7
45948	35	F	NO	5	3.2	27.77	NA	0.041	NA	NA	NA	NA	NA	NA	13897.5	13838.3	1	69	73.6	no	NA	NA
45949	47	M	NO	3	2.91	30.04	no	462	74.3843	32	32	yes	no	yes	27597.2	28753	1	67	114	no	9.43224	0.5
45951	58	F	NO	2	2.39	28.21	no	0.254	76.8579	49	37	yes	no	no	15524.7	15342	2	61	69.4	no	9.01189	1
45952	47	F	NO	2	5	31.82	no	106	65.6603	29	29	yes	no	no	11666.9	11695.7	1	60	69.8	no	9.50922	0.8
45956	48	F	NO	2	2.04	23.94	NA	0.715	106.971	11	18	NA	NA	NA	13022.8	13466.8	1	63	84.6	no	7.6256	1
45957	77	F	NO	3	0.69	29.49	no	0.011	60.2502	13	23	no	no	no	37608.4	37104.9	1	68	105	no	8.98501	0.5
45959	60	F	YES	4	1.76	33.4	no	599	72.6377	16	20	no	yes	no	9288.96	9798.26	2	74	18.9	yes	8.59304	0.6
45961	60	F	NO	2	1.26	21.82	NA	0.382	NA	NA	NA	NA	NA	NA	8848.43	8670.79	1	60	97.2	no	NA	NA
45963	40	M	YES	1	2.02	20.27	NA	0.011	NA	NA	NA	NA	NA	NA	9613.11	9420.12	2	71	55.8	no	NA	NA
45965	29	F	NO	1	2.82	41.66	no	0.011	65.8328	44	58	yes	no	no	18770.9	19773.9	2	70	47.5	no	8.67069	0.8
45966	53	F	NO	4	4.38	28.89	no	0.175	95.9138	27	28	no	no	no	21630.1	23025.6	1	63	72.5	no	9.60154	0.6
45968	69	F	NO	4	0.78	37.82	yes	0.074	37.711	15	21	no	no	no	11494.1	11111.7	1	59	35.4	yes	8.91261	0.3
45969	32	M	YES	3	2.82	21.66	NA	1.34	NA	NA	NA	NA	NA	NA	59023	59521.3	2	60	123	no	NA	NA
45970	43	F	NO	3	4.72	31.26	no	0.083	102.894	15	15	yes	no	no	97373.9	99236.8	2	63	56.2	no	7.70075	0.9
45974	45	M	NO	1	0.98	29.92	no	0.849	109.249	15	23	yes	no	no	21624.1	21369.6	1	66	26.8	no	10.1537	0.8
45976	52	F	NO	1	5	26.06	NA	0.011	96.59	17	20	NA	NA	NA	17733	18274.4	2	65	60.3	no	7.84385	0.8
45978	37	F	NO	3	4.72	30.16	NA	0.052	116.818	15	19	NA	NA	NA	67136.7	71420.8	2	63	64	no	8.03333	0.6
45981	35	F	NO	4	NA	20.22	no	0.018	108.842	10	20	no	no	no	25242.8	25103.6	1	68	54	no	7.51371	0.5
45986	40	M	NO	1	2.49	21.64	NA	0.011	NA	NA	NA	NA	NA	NA	13768.9	13699.1	1	66	59	no	NA	NA
45991	45	F	NO	3	5	23.3	NA	0.096	NA	NA	NA	NA	NA	NA	47817.4	48977.5	2	66	39.6	no	NA	NA
45992	75	F	NO	3	NA	41.91	yes	0.243	85.0269	29	47	no	no	no	25065.9	24365.6	2	59	31.8	no	9.08749	1.3
45995	55	F	YES	3	4.33	37.71	yes	0.011	71.2547	42	31	yes	no	no	90237.9	93850.4	2	68	73.7	no	9.69277	0.4
45997	59	M	NO	3	3	30.74	yes	0.059	95.1411	19	23	yes	no	no	105908	105572	2	59	72.7	yes	9.50241	0.4
45999	80	M	NO	1	2.26	16.76	NA	0.016	NA	NA	NA	NA	NA	NA	8576	8550.86	2	74	70.4	no	NA	NA
46000	31	M	NO	3	5	27.2	yes	30.1	83.2326	32	35	yes	no	no	65548.5	68849.2	1	67	88.2	no	9.28229	1
46001	24	M	NO	4	1.76	22.59	no	0.096	80.0101	29	31	yes	no	no	24328.2	26784.8	1	73	32.5	no	7.5725	0.7
46002	35	F	YES	4	2.82	14.58	NA	0.011	NA	NA	NA	NA	NA	NA	5606.32	5680.09	2	66	45	no	NA	NA
46004	32	M	NO	3	4.26	31.57	no	0.015	116.113	12	18	yes	no	no	72658.4	76134.2	2	64	71.8	no	8.12947	0.8
46009	42	M	NO	3	0.75	22.65	yes	471	99.4337	27	29	yes	no	no	33803.5	33797.1	2	60	66.2	no	8.68946	0.7
46010	28	F	NO	1	0.54	14.96	NA	0.018	130.441	19	39	NA	NA	NA	10001.2	10306.1	1	65	72.4	no	7.32185	1
46011	50	F	NO	3	5	33.91	yes	632	83.7042	78	49	yes	no	no	101959	105554	1	61	62.9	no	8.23748	0.5
46017	55	M	YES	5	5	40.67	no	0.211	96.0796	21	24	no	no	no	107144	111433	2	67	46.5	Borderline	9.32304	0.6
46023	27	F	NO	4	1.81	29.36	no	37.9	111.382	13	17	yes	no	no	27090.3	27532.8	2	64	34.6	no	8.59369	0.5
46024	28	F	NO	4	0.3	13.64	NA	0.274	NA	NA	NA	NA	NA	NA	7560.59	7612.88	1	74	66.6	no	NA	NA
46026	32	F	NO	2	2.49	34.17	no	0.011	119.696	21	23	no	no	no	21727.6	21492.6	1	69	41.6	no	9.82282	0.6
46029	64	M	NO	2	2.56	22.35	no	0.015	87.9093	14	20	no	no	no	13738.4	13943.4	2	72	42.7	no	8.24578	0.7
46031	42	F	NO	3	3.77	19.27	NA	0.047	92.624	16	22	NA	NA	NA	63288.3	64802.7	2	59	61.4	no	7.8999	0.6
46033	43	M	NO	3	4.08	23.19	yes	459	76.504	16	25	yes	no	no	81517.4	84512.9	2	59	77.8	no	8.33086	1
46034	44	M	NO	3	0.82	27.09	yes	711	104.738	21	23	yes	no	NA	21355.3	21202.6	1	60	89.9	no	9.11471	0.6
46035	74	M	NO	3	4.9	31.26	no	0.03	54.3166	27	25	yes	no	no	23204.9	23831.7	1	70	50.5	no	8.9588	1.2
46038	36	M	NO	1	3.13	25.71	no	0.011	107.018	36	30	yes	no	no	24920.2	26006.1	2	74	39.7	no	8.4659	0.7
46043	20	F	YES	4	2.56	63.92	no	0.645	120.936	19	19	no	no	no	26854.5	27343.6	1	59	24.1	no	8.29155	0.4
46047	53	M	NO	1	3.57	26.36	yes	0.035	98.7747	30	32	yes	no	no	18454.6	18237.3	2	65	68.2	no	9.16702	0.6
46050	60	M	NO	3	0.73	29.08	yes	0.027	59.9299	23	22	yes	no	no	18457	18226.4	1	60	64.6	no	8.57989	1.2
46052	41	M	NO	5	2.69	14.85	NA	0.036	NA	NA	NA	NA	NA	NA	17353.2	17590.6	1	70	66.3	no	NA	NA
46053	25	F	NO	3	1.47	27.65	yes	47.3	76.6337	34	30	yes	no	no	66713.2	73478	1	63	73.5	no	8.78109	0.8
46054	40	M	YES	3	1.16	14.16	NA	2.81	NA	NA	NA	NA	NA	NA	21838.7	22771.8	1	63	92.2	no	NA	NA
46056	23	F	YES	4	2.12	15.46	NA	0.257	NA	NA	NA	NA	NA	NA	10602.3	10465.1	1	74	46.2	no	NA	NA
46057	24	F	YES	4	2.79	28.87	yes	460	76.269	34	30	yes	no	no	19669.9	22459.9	2	68	42.8	no	9.51966	1
46059	78	M	NO	5	3.36	23.88	no	0.02	42.1145	31	29	yes	no	no	37752.3	36697.4	2	59	71.3	no	8.39061	1.1
46060	18	F	NO	2	0.93	56.07	yes	0.756	122.647	22	26	yes	no	no	17459.9	18105	1	64	41.5	no	9.22039	0.8
46063	80	M	NO	1	1.14	25.95	yes	68.4	95.6409	12	19	yes	no	no	13426.6	14562.2	2	71	45.1	no	8.33639	1.1
46064	39	F	NO	3	0.48	19.12	NA	2.64	NA	NA	NA	NA	NA	NA	23441	23638.9	2	59	69	no	NA	NA
46065	30	F	NO	1	1.09	19.35	yes	1.82	133.915	22	23	yes	no	yes	21342.8	21112	2	70	41.4	no	8.47303	0.7
46067	57	F	NO	1	0.18	15.74	NA	0.036	112.412	23	25	NA	NA	NA	13131.7	13532	2	72	60.3	no	7.9542	1.6
46069	79	M	NO	3	1.43	32.57	no	0.019	42.2345	21	25	no	no	no	22231.8	22318.7	1	61	67	no	9.15377	0.9
46070	33	F	NO	5	0.8	23.69	NA	0.178	NA	NA	NA	NA	NA	NA	28799.6	29316.6	1	62	39.5	no	NA	NA
46071	46	M	YES	3	4.66	17.06	NA	0.018	NA	NA	NA	NA	NA	NA	54019.5	56227.1	1	71	67	no	NA	NA
46073	45	F	NO	2	1.21	19.67	NA	0.024	86.6964	30	31	NA	NA	NA	11147.4	11258.7	1	73	69.4	no	7.95718	1.4
46074	61	F	NO	1	1.46	32.15	no	0.033	77.4799	29	24	no	no	no	7480.95	8087.16	1	71	50	no	8.24617	0.7
46077	47	F	NO	4	3.58	30.41	no	0.089	71.5538	23	22	yes	no	no	22789.3	23417.3	1	74	33.3	no	7.93164	0.7
46079	43	F	NO	4	4.38	42.02	NA	0.082	67.5315	20	24	NA	NA	NA	12477.6	12643	1	65	25.8	no	8.2196	0.8
46082	35	F	NO	3	0.77	29.81	no	283	80.9264	19	20	yes	no	no	23077.5	23260.8	1	61	86.4	no	8.42376	0.6
46084	40	M	NO	3	2.83	20.58	NA	0.205	102.8	17	28	NA	NA	NA	77458	77270.3	2	60	84.8	no	8.78386	1
46085	67	M	NO	3	5	27.29	no	0.015	59.1511	24	22	yes	no	no	53088.3	51939.9	2	63	103	yes	7.99024	0.7
46093	33	F	YES	4	3.49	19.58	no	0.901	72.4459	17	19	yes	no	no	27356	27226.8	1	68	36.6	no	8.39841	0.3
46094	24	F	NO	2	NA	28.08	no	0.025	117.585	29	25	yes	no	no	23923.9	24316.4	1	62	46.2	no	8.9293	0.8
46095	64	M	YES	1	0.68	34.74	yes	0.394	52.0395	39	29	no	no	no	5468.24	5716.23	1	64	59.8	no	9.26089	1.1
46096	57	M	NO	3	5	23.04	yes	491	91.593	42	26	yes	no	no	82965.8	90194.7	1	63	56.4	no	8.96214	1
46097	74	M	NO	3	1.97	30.49	yes	295	81.2829	27	28	yes	yes	no	26604	26120	1	61	58.4	no	9.0514	0.9
46098	65	M	NO	3	0.71	25.56	yes	846	62.2617	20	31	yes	yes	no	21262.1	21902.1	2	59	55.7	Borderline	8.33279	0.5
46099	35	F	NO	3	5	14.12	NA	0.05	NA	NA	NA	NA	NA	NA	35674.5	40496.7	1	65	82.7	no	NA	NA
46100	35	M	NO	5	5	34.74	no	0.063	63.7977	27	26	yes	no	no	90051.7	92250.6	1	71	45.9	no	8.6052	1
46101	60	F	NO	4	3.11	32.08	yes	590	34.0021	22	26	yes	no	no	6527.94	6423.85	2	68	40.6	no	9.23244	0.5
46102	50	F	NO	3	3.92	24.02	no	0.011	97.9565	16	23	yes	no	no	119055	125825	1	69	76.8	no	7.63772	0.5
46103	38	F	NO	4	5	43.14	no	0.04	96.742	14	19	yes	no	no	22830	23596.1	1	74	31.5	no	8.39061	0.5
46108	27	M	NO	1	1.47	24.43	NA	88.8	113.08	27	27	NA	NA	NA	10460	10564.4	1	62	35.6	no	9.02906	1.4
46109	31	M	NO	3	5	23.62	no	0.031	79.0582	20	22	yes	no	no	65271.2	68695.3	2	68	77	no	8.91261	1.2
46111	64	M	YES	4	5	31.71	no	332	42.6642	21	15	yes	no	no	7237.07	7073.79	2	67	57.8	Borderline	9.36734	0.5
46114	29	M	YES	3	5	33.77	yes	92.8	116.377	50	29	yes	no	no	81517.4	84512.9	1	67	55.1	no	10.1179	0.5
46115	37	M	YES	4	1.85	25.02	NA	0.023	114.958	18	19	NA	NA	NA	14288.4	14828.7	2	74	44.3	no	8.26036	0.6
46117	39	F	NO	1	0.97	20.49	NA	0.209	78.6841	18	18	NA	NA	NA	10001.2	10306.1	1	65	70.1	no	7.6019	1.1
46119	43	F	NO	2	0.89	16.95	NA	0.063	111.389	17	24	NA	NA	NA	13324	13543.2	2	61	64.7	no	7.80139	0.7
46120	61	M	NO	3	5	27.53	yes	1.69	67.4172	28	27	yes	no	no	46864.7	45850.9	2	63	70.9	no	8.17864	0.6
46126	65	F	NO	3	1.13	26.8	yes	193	88.1601	26	25	yes	no	no	22473.4	23428.4	1	67	85.1	no	7.93916	0.8
46127	25	M	NO	3	1.92	19.39	no	0.032	80.4313	20	27	yes	no	no	69247	70018.8	2	69	45.7	no	8.41061	0.9
46130	48	F	NO	3	5	20.76	NA	19.3	58.2298	48	37	NA	NA	NA	60349.2	60203	1	63	152	no	8.21501	0.6
46132	55	M	NO	3	5	29.17	yes	445	91.7972	22	18	yes	no	no	102502	102689	2	60	72.7	no	9.71008	0.8
46133	40	M	NO	5	5	15.85	NA	0.037	NA	NA	NA	NA	NA	NA	9917.25	10047.8	2	68	71.2	no	NA	NA
46140	73	M	NO	3	1.14	33.7	yes	0.041	51.6245	15	17	yes	yes	no	8859.28	8698.1	2	64	40.7	no	8.19008	0.7
46141	62	F	NO	2	NA	29.61	no	0.029	81.7329	16	19	yes	no	no	7294.6	7724.03	2	61	40.2	no	8.46832	0.8
46143	34	M	NO	4	2.94	26.51	no	4.02	64.2474	26	28	yes	no	no	25829.3	29549.1	1	69	11.6	no	8.18994	0.7
46146	32	F	NO	3	0.57	21.14	NA	0.061	124.508	14	19	NA	NA	NA	40632.7	40534.3	1	64	86.4	no	8.6742	0.8
46148	72	F	NO	3	5	27.04	no	0.011	83.9299	26	29	no	no	no	27789.5	30142.2	1	70	84.5	no	8.66415	0.8
46150	36	M	NO	1	1.69	34.91	NA	86.2	112.896	21	22	NA	NA	NA	14927.6	15252.5	2	70	34.5	no	8.69433	0.6
46151	21	F	NO	3	0.67	20.77	no	0.122	144.756	18	24	yes	no	no	96555.3	100882	2	67	140	no	8.97259	0.7
46152	33	F	NO	5	0.8	20.47	NA	0.31	NA	NA	NA	NA	NA	NA	28799.6	29316.6	1	62	47.5	no	NA	NA
46154	36	M	NO	4	4.25	37.57	no	2.65	55.4747	52	43	yes	no	no	19669.9	20701.4	2	68	41.3	no	8.60776	0.9
46155	38	F	NO	4	0.29	16.43	NA	0.323	NA	NA	NA	NA	NA	NA	10114.3	9808.23	1	61	87.3	no	NA	NA
46156	70	M	NO	4	1.45	20.03	NA	172	55.8645	21	37	NA	NA	NA	13390.5	13298.1	1	64	26.1	no	7.35468	0.5
46158	70	M	NO	3	1.29	26.23	yes	0.423	51.5567	18	18	yes	yes	no	34961.9	35002.3	2	60	73	no	8.34712	1.1
46159	72	M	NO	4	2.89	26.81	no	0.948	55.0851	25	30	yes	no	no	10405.3	10518.7	1	64	84.8	no	8.06699	1.1
46160	27	M	NO	3	0.29	24.58	NA	195	85.6044	22	23	NA	NA	NA	26621.6	26578	1	60	82	no	8.43381	0.6
46165	36	M	NO	1	0.81	22.61	no	0.015	112.355	22	25	NA	no	no	16720.8	16982.1	2	74	57.9	no	8.2196	0.8
46166	35	F	NO	1	1.89	28.53	no	0.017	54.2866	46	36	yes	no	no	31367.7	34107.8	2	72	73.7	no	8.15608	0.5
46167	75	M	NO	3	0.69	25.03	yes	240	55.2433	37	63	yes	no	yes	9935.27	10270.3	2	59	65	no	8.83499	0.7
46168	60	M	NO	3	5	21.03	no	0.027	93.6035	21	31	NA	no	no	104007	110254	1	61	70.2	no	7.72135	0.8
46170	59	F	NO	3	0.64	33.35	yes	0.118	68.371	16	17	no	no	no	26268.2	26184.7	1	64	92.1	no	9.02323	0.6
46171	67	F	NO	3	2.16	30.79	no	0.011	41.3951	36	34	no	no	no	33102	32499.8	2	60	73.8	no	9.03777	2.4
46172	66	M	NO	3	1.96	21.37	yes	0.104	51.3135	16	26	no	no	no	17290.3	17810.8	1	67	72.4	no	8.60153	0.4
46175	23	F	NO	1	1.27	19.6	NA	0.065	91.6445	11	33	NA	NA	NA	12391.8	12661.5	2	70	53.5	no	8.30202	0.7
46176	72	M	NO	3	2.31	30.86	yes	0.025	51.9885	20	20	yes	no	no	30137	30558.3	2	63	68.9	yes	8.60767	0.8
46177	23	M	NO	3	0.96	22.91	no	0.227	86.9006	20	24	yes	no	no	96380.3	97606.2	2	67	77.8	no	8.45903	1.1
46180	24	M	NO	1	1.46	39.29	yes	7.03	134.158	61	67	yes	no	no	16008.8	15820.4	1	71	22.3	no	9.23235	0.7
46182	29	M	NO	3	0.6	31.96	yes	268	108.139	15	19	no	no	no	68679.2	68706.9	2	59	135	no	8.58158	0.5
46184	58	F	NO	4	3.54	29.02	yes	0.011	98.1765	21	23	yes	no	no	19905.9	20585.1	1	74	22	yes	10.2054	0.5
46185	61	M	NO	1	0.66	14.57	NA	0.075	NA	NA	NA	NA	NA	NA	9633.81	11348.4	2	72	87.1	no	NA	NA
46186	40	F	NO	4	2.17	27.17	yes	473	60.9374	27	29	yes	no	no	28456.6	28298.9	2	67	29	no	8.48694	1.1
46187	44	F	NO	2	0.79	29.76	yes	467	83.596	20	20	yes	no	no	10981.2	11008.4	2	62	54.9	yes	9.87971	0.3
46188	65	M	NO	3	1.79	29.66	no	0.015	84.5992	16	23	no	no	no	105908	105572	1	67	120	no	9.24368	0.6
46190	56	F	NO	2	1.05	27.47	yes	0.018	93.9137	21	27	yes	no	no	14000.8	14209.7	1	72	70.7	no	8.40749	0.9
46192	53	M	NO	3	4.97	25.05	NA	0.59	50.6976	20	19	NA	NA	NA	56910.7	56772.8	1	64	92.8	no	8.60767	1.4
46193	58	M	NO	3	5	24.01	no	0.022	94.9279	20	21	no	no	no	94583.4	94282.9	2	59	92.6	no	8.55699	0.7
46194	76	M	NO	3	NA	27.31	no	0.011	44.0047	18	24	no	no	no	43814.1	43696.7	2	61	86.4	no	9.81564	0.9
46195	45	F	NO	3	3.77	24.07	no	0.011	106.497	12	19	yes	no	no	135252	139106	2	65	64.4	no	8.32845	0.6
46197	28	F	NO	4	0.25	49.59	no	2.37	131.277	9	14	no	no	no	31500.2	31326.4	2	67	16.1	no	7.56812	0.4
46198	37	M	NO	4	3.3	28.99	no	1136	47.2163	20	27	yes	no	no	31630.3	33289.1	2	65	51.5	no	7.79173	1.4
46199	30	F	YES	4	3.22	20.26	NA	0.011	NA	NA	NA	NA	NA	NA	15463.6	18542.7	2	65	71.4	no	NA	NA
46201	23	M	YES	1	5	31.64	yes	0.018	123.098	45	30	yes	no	no	19341.8	19630.4	2	65	65.8	no	9.70351	0.6
46202	45	M	NO	4	5	32.79	no	0.029	48.756	41	27	yes	no	no	26885.3	29007.5	1	68	34.4	no	8.56465	1.1
46209	22	F	NO	3	1.27	28.83	no	0.055	128.406	11	13	no	no	no	91228.1	97848.2	1	61	58.6	no	8.52516	0.2
46212	33	F	NO	3	4.12	25.96	no	0.011	82.0714	24	28	yes	no	no	55693.4	58097.9	1	70	79.7	no	8.09056	1
46217	55	F	NO	1	0.97	34.29	yes	92.8	107.905	89	86	yes	no	no	16965.2	17218.4	1	66	73.2	no	10.2382	0.6
46218	66	M	NO	3	2.14	28.33	no	0.032	61.0561	16	17	yes	yes	no	49517.6	50676.9	2	64	79.3	no	7.74305	1.1
46219	68	M	NO	3	NA	30.56	yes	271	64.1823	27	25	no	no	no	38148.9	38977.2	1	64	81.6	no	8.86559	0.8
46221	55	M	NO	3	1.19	37.14	yes	245	90.7556	79	73	no	no	no	24155.2	25217.7	2	59	106	yes	11.0897	0.6
46226	40	M	NO	1	NA	23.41	NA	0.021	119.896	49	47	NA	NA	NA	16427.3	16987.1	1	66	73.5	no	7.80282	0.8
46227	19	F	NO	3	0.12	25.22	NA	5.19	121.789	16	16	NA	NA	NA	24689.9	25297.4	1	65	67.6	no	8.56198	0.7
46230	42	F	NO	3	4.08	25.78	NA	0.046	103.619	27	27	NA	NA	NA	60976.3	60828.6	1	60	81.6	no	9.54881	1.1
46232	58	M	NO	2	2.64	35.4	no	0.011	89.1978	27	20	yes	no	no	17560.2	18832.4	2	65	67.2	no	9.9576	0.7
46234	32	F	NO	3	3.63	23.71	NA	2.68	NA	NA	NA	NA	NA	NA	38654.9	40436.4	1	67	97.2	no	NA	NA
46237	41	F	NO	1	NA	23.26	no	0.103	119.057	15	18	yes	no	no	15981.9	16367.7	1	62	42.8	no	8.85566	0.8
46239	68	M	NO	3	5	21.61	no	0.021	90.6087	23	25	no	no	no	65649.9	66694.4	2	67	87.3	no	9.30828	0.6
46243	60	F	NO	3	5	21.72	yes	0.04	67.8924	20	21	yes	no	no	49593.5	48520.7	1	67	80.4	no	8.58821	0.5
46245	39	F	NO	3	2.22	31.44	yes	230	66.2998	20	22	no	no	no	77488.4	79128	2	62	44.9	no	8.14787	0.5
46246	31	F	NO	3	0.72	35.12	no	0.319	115.822	36	33	no	no	no	37168.3	37183.3	2	59	37.7	yes	10.5443	0.8
46249	76	M	NO	3	4.29	25.82	no	0.195	24.4668	25	30	yes	no	no	35596.1	34948.5	2	60	115	no	8.6546	0.9
46251	52	M	NO	3	0.73	29.42	yes	235	95.641	28	21	NA	no	no	21569.9	22364.7	1	73	39.2	no	9.02299	0.5
46254	26	F	NO	3	2.02	24.13	no	0.05	112.167	27	28	yes	no	no	81320	85573.6	2	68	94.9	no	7.92805	0.8
46259	20	M	NO	2	2.82	30.31	NA	0.03	131.635	30	26	NA	NA	NA	17453.8	17526	2	61	65.9	no	8.05833	0.6
46260	36	F	NO	2	0.82	19.37	NA	0.022	116.379	18	26	NA	NA	NA	9186.17	9224.19	1	62	61.8	no	8.13241	0.1
46261	57	F	NO	1	0.18	29.38	no	0.06	96.945	48	26	yes	no	no	11754.3	11615.9	2	72	39.3	no	7.84971	1.2
46265	33	F	NO	2	0.41	20.52	NA	0.073	NA	NA	NA	NA	NA	NA	11505.9	11995.6	1	69	66.6	no	NA	NA
46266	52	M	NO	4	1.81	17.49	NA	0.152	NA	NA	NA	NA	NA	NA	11255.8	11286.2	1	63	82.8	no	NA	NA
46269	50	M	NO	1	2.31	26.92	no	0.089	108.437	27	18	yes	no	no	10920.1	11989.8	2	68	42	yes	9.2821	0.5
46270	41	F	NO	1	1.93	18.37	NA	0.779	104.349	16	22	NA	NA	NA	15198.8	15808.2	1	66	31.8	no	9.10986	0.9
46278	19	M	NO	4	0.38	23.56	NA	0.084	117.757	86	67	NA	NA	NA	17564	17442.7	2	67	20.8	no	7.64492	1
46281	70	M	NO	4	5	34.01	yes	0.066	82.6168	20	20	no	no	no	12084.9	12874.9	2	67	43.2	no	9.07337	0.9
46282	47	F	NO	4	5	23.44	no	0.011	74.3843	31	32	yes	no	no	6029.16	6016.23	2	73	60.6	no	9.1442	0.8
46286	26	M	YES	2	2.86	19.13	NA	0.011	NA	NA	NA	NA	NA	NA	11461.9	11231.8	1	71	63.5	no	NA	NA
46288	44	F	NO	3	1.26	39.93	no	2.32	75.9685	24	24	yes	no	no	28087.6	30686.1	1	59	92.2	no	10.779	0.5
46289	42	M	NO	5	2.15	25.22	yes	0.738	106.22	16	20	yes	no	no	58940.9	60555.3	1	62	40.5	no	7.69621	0.7
46291	34	M	NO	2	0.71	27.1	no	28.1	64.2474	36	28	yes	no	no	23923.9	24316.4	1	62	71.7	no	8.84362	0.6
46292	40	M	NO	2	1.24	26.43	NA	0.011	113.155	23	23	NA	NA	NA	15514.6	15988.3	1	72	58.4	no	8.33603	0.7
46293	68	M	NO	1	2.71	25.37	yes	0.027	60.2044	30	25	yes	yes	yes	7799.13	8415.55	2	66	36.6	yes	9.13777	0.8
46294	31	F	YES	4	0.97	18.59	NA	0.112	NA	NA	NA	NA	NA	NA	8365.27	8762.87	1	65	48.1	no	NA	NA
46299	45	F	NO	4	4.96	27.75	NA	0.039	115.758	14	22	NA	NA	NA	15095.3	15612.2	1	68	28.5	no	7.86883	0.6
46300	31	M	NO	2	1.71	28.12	yes	0.137	109.509	42	27	yes	no	no	27181	27626.9	2	64	53.1	no	9.0487	0.9
46303	19	F	NO	3	0.53	20.98	no	0.207	76.3004	24	24	NA	no	no	96555.3	100882	2	67	139	no	8.66699	0.7
46308	33	F	NO	2	0.56	18.75	NA	0.016	NA	NA	NA	NA	NA	NA	9734.51	9625.45	2	70	51.9	no	NA	NA
46310	47	F	NO	3	5	21.87	NA	0.011	100.043	17	24	NA	NA	NA	91307.2	92935	2	65	96.3	no	8.28828	1
46313	40	M	NO	1	NA	32.1	yes	0.011	103.211	156	87	yes	no	no	23561.1	24686.7	1	66	72	no	9.72035	0.5
46314	26	M	YES	1	1.18	15.62	NA	1.31	NA	NA	NA	NA	NA	NA	11059.1	11376.3	1	59	65.8	no	NA	NA
46315	75	M	YES	3	NA	32.55	no	0.079	61.1027	14	18	no	no	no	38696.1	39501.1	2	59	63.3	yes	9.22385	0.6
46319	29	F	NO	3	1.9	33.62	no	311	78.2027	46	27	yes	no	no	18562.7	20802	2	63	60.7	no	9.08228	0.6
46320	40	M	NO	4	3.03	31.33	no	0.085	113.155	13	16	no	no	no	24765.2	25268.8	2	67	32.4	yes	8.90143	0.5
46321	40	F	NO	1	0.68	16.49	NA	0.048	NA	NA	NA	NA	NA	NA	12031.8	12543.9	1	71	91.2	no	NA	NA
46326	31	M	NO	1	4.66	26.39	no	0.011	83.2326	39	27	yes	no	no	38735.2	42118.9	1	66	28.5	no	9.03408	0.9
46327	31	M	NO	2	2.82	15.96	NA	0.035	NA	NA	NA	NA	NA	NA	15231.5	15992.9	2	65	106	no	NA	NA
46329	43	M	NO	3	2.49	32.95	yes	0.011	110.795	19	20	no	no	no	61335.2	61359.9	1	67	83.8	no	8.75345	0.6
46330	36	F	NO	3	3.54	17.48	NA	0.045	NA	NA	NA	NA	NA	NA	44297.7	46339.2	2	63	89.7	no	NA	NA
46331	23	F	NO	4	1.35	26.19	no	0.118	134.26	20	22	yes	no	no	31500.2	34102.5	2	67	65	no	8.65556	0.6
46334	75	F	NO	1	3.23	30.29	no	0.011	70.2229	27	31	yes	no	no	9634.11	12455.4	1	71	61.9	no	9.76336	0.7
46336	59	F	NO	3	3.07	32.95	yes	313	44.1894	15	25	yes	yes	no	22515.4	24752.7	1	67	71	no	8.872	0.9
46337	70	F	NO	3	1.83	24.06	no	0.021	72.7332	21	26	yes	no	no	35990.3	34984.7	1	60	102	no	8.15119	0.8
46339	38	F	YES	2	0.29	15.14	NA	3.26	NA	NA	NA	NA	NA	NA	9397.21	9205.15	2	61	73.7	no	NA	NA
46341	30	F	NO	1	1.01	15.43	NA	0.011	NA	NA	NA	NA	NA	NA	10091.1	9884.81	2	71	65.3	no	NA	NA
46342	27	M	NO	1	1.74	26.74	9	0.016	113.08	41	35	yes	no	no	19290.1	23016.4	2	73	57.1	no	8.54539	1
46343	68	M	YES	4	2.92	42.52	yes	0.045	45.6274	23	23	no	no	no	11494.1	11226.5	1	59	17.4	yes	10.3583	0.3
46344	35	F	NO	3	5	16.65	NA	0.017	NA	NA	NA	NA	NA	NA	56201.1	57863.8	2	65	90.1	no	NA	NA
46345	61	M	NO	1	5	26.89	no	0.011	103.452	18	25	yes	no	no	16965.2	16765.5	1	66	21.6	no	8.26578	0.3
46346	75	M	NO	3	2.41	25.87	yes	0.016	80.714	21	26	yes	no	no	26604	26975.9	2	63	58.9	no	8.22791	1
46348	53	F	NO	4	4.37	40.6	yes	0.021	71.3143	26	27	no	no	no	22436.1	22311.8	1	68	42.1	yes	10.0348	0.5
46349	39	M	NO	3	5	23.8	no	0.036	113.952	14	18	yes	no	no	63951.7	64854.4	1	62	66.2	no	7.88608	1.1
46350	49	F	NO	3	4.84	23.49	NA	0.021	106.222	11	20	NA	NA	NA	63203	63542.8	1	60	79.6	no	8.48879	0.6
46351	60	M	NO	2	0.49	24.09	no	0.011	89.326	15	19	NA	no	no	19290.1	23016.4	1	73	56	no	8.86078	0.5
46352	54	M	NO	1	1.45	18.77	NA	0.088	97.633	17	21	NA	NA	NA	11566.3	11614.1	2	64	76.7	no	7.814	0.8
46353	38	F	YES	4	1.27	20.64	NA	0.155	NA	NA	NA	NA	NA	NA	12698	13199	1	72	61.3	no	NA	NA
46354	42	M	NO	1	NA	30.59	no	0.025	111.576	16	20	no	no	no	15022.3	15516.3	1	65	30.8	no	8.61032	0.5
46355	36	M	NO	4	4.25	21.87	NA	0.011	114.01	18	24	NA	NA	NA	14792.6	14988.6	2	68	57.6	no	7.43308	1
46357	46	M	NO	2	1.69	26.31	no	0.011	108.485	13	16	no	no	no	20857.9	21169.2	1	72	52.3	no	8.95351	0.8
46358	39	F	NO	1	1.09	31.19	no	0.011	120.741	15	18	no	no	no	14051.8	13899.8	1	70	51.2	no	8.52158	0.5
46360	49	M	NO	3	3.77	37.84	yes	0.011	104.584	14	20	yes	no	no	92858.8	92841.3	2	71	73.1	Borderline	9.19968	0.4
46363	63	F	NO	3	1.08	21.57	yes	404	4.63938	13	25	yes	no	no	24774.2	25062	1	59	72.4	no	8.17752	0.6
46364	68	M	NO	4	5	29.64	yes	1.09	82.2248	42	32	NA	yes	no	6554.89	7200.11	2	64	58.7	no	8.53817	0.5
46365	33	M	NO	3	5	28.99	yes	184	66.1253	27	31	yes	no	no	65271.2	68695.3	2	68	58.4	no	8.98193	0.6
46367	53	M	YES	4	3.37	63.92	no	0.095	43.3003	15	16	yes	yes	no	20422.8	21503.1	2	64	15.3	Borderline	8.40178	0.6
46368	80	M	NO	2	5	33.52	no	0.011	77.9282	37	29	no	no	no	10138.9	10413.4	1	72	84.1	no	8.60245	0.8
46372	62	M	NO	3	5	24.24	no	0.016	92.7234	13	18	yes	no	no	50901.3	53863.3	2	74	62.4	no	8.00018	0.6
46373	45	M	NO	3	1.23	26.31	NA	0.168	NA	NA	NA	NA	NA	NA	22402.8	22592	1	60	72.4	no	NA	NA
46377	35	F	NO	5	3.2	24.38	NA	0.048	NA	NA	NA	NA	NA	NA	13897.5	13838.3	1	69	72.5	no	NA	NA
46379	79	F	NO	4	2.22	24.2	yes	143	68.2772	15	20	yes	no	no	25638.9	25531.8	2	67	39.7	no	8.01136	0.5
46380	26	M	NO	3	1.08	44.53	no	0.284	87.3545	44	24	yes	no	no	80731.9	81868.6	2	62	42	no	9.07589	1
46382	22	F	NO	2	0.57	13.06	NA	0.497	NA	NA	NA	NA	NA	NA	9968.41	9939.19	2	61	75.7	no	NA	NA
46383	28	F	YES	4	0.52	48.01	no	0.242	97.6931	16	12	yes	no	no	25807.6	26296.9	1	59	24.2	no	8.22443	0.6
46384	65	F	NO	4	2.56	20.7	no	0.564	80.0285	27	31	yes	no	no	20000.3	19889.4	2	68	72.4	no	7.44775	0.9
46385	42	M	NO	3	5	28.72	no	0.057	69.6553	44	31	yes	no	no	57669.4	60205.1	2	66	40.1	yes	9.24648	1.1
46386	51	M	NO	3	5	26.25	no	0.021	67.0047	34	34	yes	no	no	92508.1	94338.7	2	67	62.5	no	8.46653	1
46387	24	F	NO	1	1.53	25.48	yes	0.074	117.585	12	18	yes	no	no	13662.1	13798.1	1	60	70.4	no	8.52833	0.9
46389	76	F	NO	3	2.63	24.27	yes	223	35.9015	16	27	yes	no	no	28153.1	27640.9	1	67	107	no	9.0993	0.6
46393	43	F	NO	3	5	19.55	NA	22.7	83.0032	26	33	NA	NA	NA	63072.5	63322.6	2	61	105	no	8.35984	1
46394	66	M	NO	3	5	33.51	yes	0.02	65.0904	38	28	yes	no	no	40876.9	41834	1	70	67.4	no	8.41361	0.7
46397	58	F	NO	4	1.73	27.12	yes	564	97.2025	20	25	yes	no	no	21262.6	23050.2	2	68	22.6	no	9.43716	0.4
46402	42	F	NO	1	0.82	22.77	NA	0.017	78.0681	18	26	NA	NA	NA	12845.7	13125.2	2	71	58.5	no	8.52794	0.7
46403	80	F	NO	4	NA	21.89	NA	0.319	67.7993	17	23	NA	NA	NA	14621	15371.1	1	64	47.9	no	7.83102	1.8
46405	61	F	NO	3	1.08	36.91	no	0.065	90.6724	32	32	yes	no	no	22354.4	24675.1	1	63	67.9	no	9.45097	1.7
46406	76	M	NO	3	3.65	25.46	yes	0.034	53.5589	23	22	yes	no	yes	27231.5	27170.1	1	65	48.5	no	8.70051	0.8
46408	51	F	NO	1	2.68	27.29	no	0.032	63.8411	41	25	yes	no	no	15898.4	17050.2	1	66	80.2	no	8.42442	1.1
46410	54	F	NO	4	2.1	27.53	no	0.081	106.679	23	29	yes	no	no	21711.9	22452.7	2	64	60.1	no	9.11888	0.7
46412	48	F	YES	5	0.58	34	no	0.022	99.3425	21	23	no	no	no	19645	20229.9	1	62	48.6	no	9.20427	0.8
46413	43	M	NO	3	2.49	17.76	yes	175	117.396	15	32	yes	no	no	70428.8	71033.7	1	67	98.6	no	8.56408	0.7
46417	44	F	NO	3	0	17.86	NA	2.9	NA	NA	NA	NA	NA	NA	40116.5	48884.4	2	63	70.2	no	NA	NA
46419	72	F	NO	1	0.59	30.12	no	50.1	62.404	20	26	yes	no	no	10626.1	12749.5	1	66	42.4	yes	8.89508	0.5
46423	30	M	NO	3	0.71	15.56	NA	9.02	NA	NA	NA	NA	NA	NA	24805.6	25145.1	2	59	63.6	no	NA	NA
46424	23	F	YES	2	0.68	23.79	yes	0.112	135.104	18	20	yes	no	no	18089.3	18757.7	1	63	61.8	no	8.17611	0.5
46425	50	M	NO	4	4.8	28.83	no	0.057	72.8331	35	30	yes	no	no	22436.1	22311.8	1	68	55.1	no	8.45585	0.6
46426	32	F	NO	1	1.69	18.64	NA	0.011	NA	NA	NA	NA	NA	NA	10091.1	9884.81	2	71	52.2	no	NA	NA
[truncated: 15,334 more rows]
